# Supplementary material for: Genome-Wide Identification, Comparison, and Expression Analysis of Transcription Factors in Ascidian Styela clava
Source: Int J Mol Sci. 2021 Apr 21;22(9):4317. doi: 10.3390/ijms22094317 (PMC8122590; doi:10.3390/ijms22094317)
Supplement: Supplementary file 1 [file ijms-22-04317-s001.zip]

Archive with 6 entries (5 files):
- ijms-1094395 suppl/ijms-1094395_manuscript_supplemental_2021.pdf
- ijms-1094395 suppl/Suppl. Tables/
- ijms-1094395 suppl/Suppl. Tables/ijms_tf_manuscript_Supplemental_TableS1.xlsx
- ijms-1094395 suppl/Suppl. Tables/ijms_tf_manuscript_Supplemental_TableS2.xlsx
- ijms-1094395 suppl/Suppl. Tables/ijms_tf_manuscript_Supplemental_TableS3.xlsx
- ijms-1094395 suppl/Suppl. Tables/ijms_tf_manuscript_Supplemental_TableS4.xlsx
