# Supplementary material for: Genome-Wide Identification, Comparison, and Expression Analysis of Transcription Factors in Ascidian Styela clava
Source: Int J Mol Sci. 2021 Apr 21;22(9):4317. doi: 10.3390/ijms22094317 (PMC8122590; doi:10.3390/ijms22094317)
Supplement: Supplementary file 1 [file ijms-22-04317-s001.zip › ijms-1094395 suppl/Suppl. Tables/ijms_tf_manuscript_Supplemental_TableS1.xlsx]

## Sheet: Table S1
Table S1. The families represented by the number in Figure 1
Figure	species	total	elements		NOTE
Fig.1A	B. floridae C. elegans H. sapiens S. clava	51	TAFH		gene families with yellow background were shared among representative metazoans and 5 species of tunicates
			Forkhead box		gene families with green background were shared among representative metazoans
			HMG_box		gene families with blue background were shared among 5 species of tunicates
			bZIP_1
			Myb_DNA-binding
			bZIP_2
			CP2
			Runt
			SAND
			STAT_binding
			PC4
			zf-C2H2
			RFX_DNA_binding
			TIG
			NDT80_PhoG
			TF_AP-2
			Homeodomain
			Pou
			bHLH
			MH1
			Hormone_receptor
			E2F_TDP
			zf-NF-X1
			GATA
			THAP
			Tub
			CSRNP_N
			TEA
			P53
			DM
			CBFB_NFYA
			PAX
			HTH_psq
			HSF_DNA-binding
			CBFD_NFYB_HMF
			PBC
			Ets
			MBD
			zf-MIZ
			SRF-TF
			TSC22
			zf-LITAF-like
			CBF_beta
			zf-C4
			BTD
			ARID
			T-box
			CUT
			zf-C2HC
			GCFC
			CSD
	B. floridae H. sapiens S. clava	7	RHD_DNA_binding
			CTF_NFI
			AF-4
			IRF-3
			IRF
			Nrf1_DNA-binding
			NCU-G1
	C. elegans H. sapiens S. clava	2	zf-BED
			HPD
	B. floridae C. elegans H. sapiens	2	LRRFIP
			CG-1
	B. floridae H. sapiens	3	ETS_PEA3_N
			GCM
			Myc_N
	H. sapiens	9	TF_Otx
			SIM_C
			Androgen_receptor
			STAT_alpha
			Oest_receptor
			GCR
			Prog_receptor
			GTF2I
			Vert_HS_TF
	B. floridae	1	STAT_int
Fig.1B	B. leachii B. schlosseri C. robusta M. oculata S. clava	51	TAFH
			Forkhead box
			HMG_box
			bZIP_1
			Myb_DNA-binding
			bZIP_2
			CP2
			Runt
			SAND
			RHD_DNA_binding
			STAT_binding
			zf-C2H2
			zf-BED
			AF-4
			RFX_DNA_binding
			TIG
			NDT80_PhoG
			TF_AP-2
			Homeodomain
			Pou
			bHLH
			MH1
			Hormone_receptor
			E2F_TDP
			HPD
			zf-NF-X1
			IRF-3
			GATA
			THAP
			Tub
			TEA
			P53
			IRF
			PAX
			CBFD_NFYB_HMF
			PBC
			Ets
			MBD
			Nrf1_DNA-binding
			SRF-TF
			TSC22
			zf-LITAF-like
			CBF_beta
			zf-C4
			BTD
			ARID
			T-box
			CUT
			zf-C2HC
			GCFC
			CSD
	B. leachii C. robusta M. oculata S. clava	2	HTH_psq
			zf-MIZ
	B. leachii B. schlosseri C. robusta S. clava	4	PC4
			CSRNP_N
			DM
			HSF_DNA-binding
	B. leachii B. schlosseri M. oculata S. clava	1	NCU-G1
	B. leachii B. schlosseri C. robusta M. oculata	1	LRRFIP
	B. leachii C. robusta S. clava	2	CTF_NFI
			CBFB_NFYA
	B. schlosseri C. robusta M. oculata	1	Myc_N
	C. robusta M. oculata	1	CG-1
	C. robusta	2	STAT_int
			GTF2I
	B. schlosseri	2	LAG1-DNAbinding
			STAT_alpha
