# Supplementary material for: Genome-Wide Identification, Comparison, and Expression Analysis of Transcription Factors in Ascidian Styela clava
Source: Int J Mol Sci. 2021 Apr 21;22(9):4317. doi: 10.3390/ijms22094317 (PMC8122590; doi:10.3390/ijms22094317)
Supplement: Supplementary file 1 [file ijms-22-04317-s001.zip › ijms-1094395 suppl/Suppl. Tables/ijms_tf_manuscript_Supplemental_TableS2.xlsx]

## Sheet: Table S2
Table S2. Expression profile information of TFs in S. clava genome
Gene ID	TF family	WGCNA module	expression correlation box	annotation
evm.model.000000F_arrow_pilon.43	zf-C2H2	blue	box D	PREDICTED: zinc finger protein 227 isoform X5 [Heterocephalus glaber]	Zinc finger protein 850 OS=Homo sapiens GN=ZNF850 PE=3 SV=2
evm.model.000001F_arrow_pilon.106	DM	magenta	box D	PREDICTED: doublesex- and mab-3-related transcription factor 1 [Chinchilla lanigera]	Doublesex- and mab-3-related transcription factor 1 OS=Sus scrofa GN=DMRT1 PE=2 SV=1
evm.model.000001F_arrow_pilon.107	DM	magenta	box D	double-sex and mab-3-related transcription factor 4-like protein [Mimachlamys nobilis]	Doublesex- and mab-3-related transcription factor A2 OS=Xenopus tropicalis GN=dmrta2 PE=2 SV=1
evm.model.000001F_arrow_pilon.11	zf-C4	yellow		PREDICTED: peroxisome proliferator-activated receptor delta-like [Astyanax mexicanus]	Peroxisome proliferator-activated receptor gamma OS=Sus scrofa GN=PPARG PE=2 SV=1
evm.model.000001F_arrow_pilon.12	Hormone_recep	yellow		nuclear receptor [Ciona intestinalis]	Peroxisome proliferator-activated receptor gamma OS=Bos taurus GN=PPARG PE=2 SV=1
evm.model.000001F_arrow_pilon.142	zf-C2H2	blue	box D	PREDICTED: gastrula zinc finger protein XlCGF57.1-like [Danio rerio]	Zinc finger protein 175 OS=Homo sapiens GN=ZNF175 PE=1 SV=1
evm.model.000001F_arrow_pilon.147	T-box	blue	box A	T-box transcription factor Ci-Tbx20 [Ciona intestinalis]	T-box transcription factor TBX20 OS=Xenopus tropicalis GN=tbx20 PE=2 SV=1
evm.model.000001F_arrow_pilon.43	zf-C2H2	black	box B	PREDICTED: early growth response protein 1-like [Stegastes partitus]	E3 SUMO-protein ligase EGR2 OS=Rattus norvegicus GN=Egr2 PE=2 SV=2
evm.model.000001F_arrow_pilon.47	Homeodomain	brown	box C	PREDICTED: homeobox protein abdominal-A [Ciona intestinalis]	Homeobox protein Nkx-6.2 OS=Homo sapiens GN=NKX6-2 PE=2 SV=2
evm.model.000001F_arrow_pilon.91	bHLH	blue		PREDICTED: class E basic helix-loop-helix protein 40 [Tarsius syrichta]	Class E basic helix-loop-helix protein 40 OS=Pongo abelii GN=BHLHE40 PE=2 SV=1
evm.model.000002F_arrow_pilon.135	TIG	black	box B	PREDICTED: fibrocystin-L [Latimeria chalumnae]	Fibrocystin-L OS=Mus musculus GN=Pkhd1l1 PE=2 SV=1
evm.model.000002F_arrow_pilon.136	TIG	green	box B	PREDICTED: fibrocystin-L [Chinchilla lanigera]	Fibrocystin-L OS=Homo sapiens GN=PKHD1L1 PE=2 SV=2
evm.model.000003F_arrow_pilon.100	zf-C2H2	turquoise	box A	zinc finger protein [Ciona intestinalis]	Zinc finger and BTB domain-containing protein 14 OS=Homo sapiens GN=ZBTB14 PE=1 SV=2
evm.model.000003F_arrow_pilon.23	zf-C2H2	turquoise	box A	PREDICTED: mucin-16 [Ciona intestinalis]	Zinc finger protein 532 OS=Homo sapiens GN=ZNF532 PE=1 SV=2
evm.model.000003F_arrow_pilon.51	bZIP_2	blue	box D	PREDICTED: hepatic leukemia factor [Esox lucius]	Hepatic leukemia factor OS=Rattus norvegicus GN=Hlf PE=2 SV=1
evm.model.000004F_arrow_pilon.106	zf-C2H2	magenta	box D	PREDICTED: protein sister of odd and bowel [Orussus abietinus]	Protein odd-skipped-related 2 OS=Homo sapiens GN=OSR2 PE=1 SV=2
evm.model.000004F_arrow_pilon.127	zf-C4	pink	box E	nuclear receptor [Ciona intestinalis]	Nuclear receptor subfamily 6 group A member 1 OS=Mus musculus GN=Nr6a1 PE=1 SV=1
evm.model.000004F_arrow_pilon.129	zf-C4	black	box B	VDR-b-like nuclear receptor, partial [Ciona intestinalis]	Nuclear receptor subfamily 1 group D member 2 OS=Rattus norvegicus GN=Nr1d2 PE=2 SV=1
evm.model.000004F_arrow_pilon.151	PAX	brown	box C	PREDICTED: homeobox transcription factor Pax6 isoform X1 [Ciona intestinalis]	Paired box protein Pax-6 OS=Mus musculus GN=Pax6 PE=1 SV=1
evm.model.000005F_arrow_pilon.5	zf-C2H2	brown	box C	Zinc finger protein 665 [Larimichthys crocea]	Zinc finger protein 227 OS=Bos taurus GN=ZNF227 PE=2 SV=1
evm.model.000005F_arrow_pilon.62	THAP	turquoise	box A	PREDICTED: uncharacterized protein LOC104265701 [Ciona intestinalis]	\
evm.model.000005F_arrow_pilon.8	zf-C2H2	magenta	box D	PREDICTED: zinc finger protein 227 isoform X5 [Heterocephalus glaber]	Zinc finger protein 91 OS=Homo sapiens GN=ZNF91 PE=2 SV=2
evm.model.000006F_arrow_pilon.108	zf-C2H2	turquoise	box A	PREDICTED: LOW QUALITY PROTEIN: zinc finger protein 37 homolog [Ailuropoda melanoleuca]	Zinc finger protein 497 OS=Homo sapiens GN=ZNF497 PE=2 SV=2
evm.model.000006F_arrow_pilon.78	TIG	turquoise	box A	PREDICTED: plexin-A2-like [Ciona intestinalis]	Plexin-A2 OS=Homo sapiens GN=PLXNA2 PE=1 SV=4
evm.model.000007F_arrow_pilon.1	zf-C2H2	pink	box E	PREDICTED: LOW QUALITY PROTEIN: zinc finger protein 420-like, partial [Cricetulus griseus]	Zinc finger protein 595 OS=Homo sapiens GN=ZNF595 PE=2 SV=1
evm.model.000007F_arrow_pilon.10	zf-C2H2	magenta	box D	PREDICTED: zinc finger protein 665-like isoform X2, partial [Ovis aries musimon]	Zinc finger protein 235 OS=Homo sapiens GN=ZNF235 PE=2 SV=3
evm.model.000007F_arrow_pilon.100	zf-C2H2	turquoise	box A	hypothetical protein LOTGIDRAFT_128039 [Lottia gigantea]	Zinc finger protein 595 OS=Homo sapiens GN=ZNF595 PE=2 SV=1
evm.model.000007F_arrow_pilon.109	zf-C2H2	turquoise	box A	PREDICTED: zinc finger protein OZF-like [Crassostrea gigas]	Zinc finger protein 829 OS=Homo sapiens GN=ZNF829 PE=2 SV=1
evm.model.000007F_arrow_pilon.112	zf-C2H2	blue	box A	PREDICTED: zinc finger protein OZF-like [Crassostrea gigas]	Zinc finger protein 846 OS=Homo sapiens GN=ZNF846 PE=1 SV=2
evm.model.000007F_arrow_pilon.114	zf-C2H2	turquoise	box A	PREDICTED: zinc finger protein 850-like, partial [Saccoglossus kowalevskii]	Zinc finger protein 850 OS=Homo sapiens GN=ZNF850 PE=3 SV=2
evm.model.000007F_arrow_pilon.123	zf-C2H2	turquoise	box D	PREDICTED: zinc finger protein 239-like, partial [Bison bison bison]	Zinc finger protein 214 OS=Homo sapiens GN=ZNF214 PE=2 SV=2
evm.model.000007F_arrow_pilon.125	zf-C2H2	blue	box D	PREDICTED: zinc finger protein 721-like, partial [Danio rerio]	Zinc finger protein 850 OS=Homo sapiens GN=ZNF850 PE=3 SV=2
evm.model.000007F_arrow_pilon.24	zf-C2H2	blue	box A	PREDICTED: zinc finger protein 260-like [Dipodomys ordii]	Zinc finger protein 226 OS=Homo sapiens GN=ZNF226 PE=2 SV=2
evm.model.000007F_arrow_pilon.27	zf-C2H2	magenta	box D	Zinc finger protein 658B, partial [Stegodyphus mimosarum]	Zinc finger protein (Fragment) OS=Chlorocebus aethiops PE=1 SV=1
evm.model.000008F_arrow_pilon.115	bZIP_1	yellow	box B	transcription factor protein [Ciona intestinalis]	Activating transcription factor of chaperone OS=Bombyx mori GN=ATFC PE=2 SV=1
evm.model.000008F_arrow_pilon.14	TAFH	turquoise	box A	PREDICTED: transcription initiation factor TFIID subunit 4-like [Ciona intestinalis]	Transcription initiation factor TFIID subunit 4 OS=Homo sapiens GN=TAF4 PE=1 SV=2
evm.model.000008F_arrow_pilon.18	bZIP_2	turquoise	box A	CCAAT enhancer binding protein alpha/gamma homolog [Ciona intestinalis]	CCAAT/enhancer-binding protein epsilon OS=Rattus norvegicus GN=Cebpe PE=3 SV=2
evm.model.000008F_arrow_pilon.78	bZIP_2	blue	box D	PREDICTED: phosphorylase b kinase regulatory subunit alpha, liver isoform-like [Ciona intestinalis]	Phosphorylase b kinase regulatory subunit alpha, liver isoform OS=Mus musculus GN=Phka2 PE=1 SV=1
evm.model.000008F_arrow_pilon.95	Homeodomain	brown	box C	transcription factor ATBF [Ciona intestinalis]	Zinc finger homeobox protein 4 OS=Homo sapiens GN=ZFHX4 PE=1 SV=1
evm.model.000009F_arrow_pilon.25	zf-C2H2	pink		PREDICTED: zinc finger protein 646-like [Cricetulus griseus]	Zinc finger protein 850 OS=Homo sapiens GN=ZNF850 PE=3 SV=2
evm.model.000009F_arrow_pilon.27	zf-C2H2	turquoise	box A	PREDICTED: zinc finger protein 239-like [Danio rerio]	Zinc finger protein 662 OS=Homo sapiens GN=ZNF662 PE=1 SV=1
evm.model.000009F_arrow_pilon.33	zf-C2H2	red	box B	PREDICTED: gastrula zinc finger protein XlCGF17.1-like [Oryzias latipes]	Zinc finger protein 846 OS=Homo sapiens GN=ZNF846 PE=1 SV=2
evm.model.000009F_arrow_pilon.43	zf-C2H2	pink	box E	Hrsna [Halocynthia roretzi]	Protein snail homolog Sna OS=Xenopus laevis GN=snai1 PE=1 SV=1
evm.model.000009F_arrow_pilon.48	zf-C2H2	turquoise	box A	PREDICTED: zinc finger protein 14-like, partial [Nannospalax galili]	Zinc finger protein 585B OS=Pongo abelii GN=ZNF585B PE=2 SV=1
evm.model.000009F_arrow_pilon.49	zf-C2H2	green	box A	PREDICTED: gastrula zinc finger protein XlCGF8.2DB-like, partial [Danio rerio]	Zinc finger protein 829 OS=Homo sapiens GN=ZNF829 PE=2 SV=1
evm.model.000010F_arrow_pilon.1	THAP	brown	box C	PREDICTED: uncharacterized protein LOC105845749 [Hydra vulgaris]	Transposable element P transposase OS=Drosophila melanogaster GN=T PE=1 SV=2
evm.model.000010F_arrow_pilon.11	zf-C4	pink	box E	retinoic acid receptor homologue [Polyandrocarpa misakiensis]	Retinoic acid receptor alpha OS=Notophthalmus viridescens GN=RARA PE=2 SV=1
evm.model.000010F_arrow_pilon.39	P53	turquoise	box A	transcription factor protein [Ciona intestinalis]	Cellular tumor antigen p53 OS=Barbus barbus GN=tp53 PE=2 SV=1
evm.model.000010F_arrow_pilon.46	Homeodomain	brown	box C	hypothetical protein FF38_01840 [Lucilia cuprina]	Paired mesoderm homeobox protein 2A OS=Mus musculus GN=Phox2a PE=2 SV=1
evm.model.000010F_arrow_pilon.6	TIG	magenta	box A	PREDICTED: exocyst complex component 2 [Ciona intestinalis]	Exocyst complex component 2 OS=Homo sapiens GN=EXOC2 PE=1 SV=1
evm.model.000010F_arrow_pilon.89	bHLH	brown	box C	PREDICTED: single-minded homolog 2 [Ciona intestinalis]	Single-minded homolog 1 OS=Pan paniscus GN=SIM1 PE=3 SV=1
evm.model.000010F_arrow_pilon.92	zf-C2HC	turquoise	box A	zinc finger protein [Ciona intestinalis]	Histone acetyltransferase KAT7 OS=Homo sapiens GN=KAT7 PE=1 SV=1
evm.model.000010F_arrow_pilon.93	zf-C2H2	pink	box D	PREDICTED: ras-related protein Rab-34-like [Ciona intestinalis]	Ras-related protein Rab-34 OS=Homo sapiens GN=RAB34 PE=1 SV=1
evm.model.000010F_arrow_pilon.95	zf-C2H2	turquoise	box A	PREDICTED: zinc finger protein squeeze [Ciona intestinalis]	Zinc finger protein 362 OS=Homo sapiens GN=ZNF362 PE=1 SV=1
evm.model.000013F_arrow_pilon.11	Homeodomain	brown	box C	transcription factor protein [Ciona intestinalis]	LIM homeobox transcription factor 1-beta OS=Homo sapiens GN=LMX1B PE=1 SV=3
evm.model.000013F_arrow_pilon.20	zf-C2H2	turquoise	box A	zinc finger protein (C2H2)-41 [Ciona intestinalis]	Zinc finger protein 226 OS=Homo sapiens GN=ZNF226 PE=2 SV=2
evm.model.000013F_arrow_pilon.66	zf-C2H2	turquoise	box A	PREDICTED: gastrula zinc finger protein XlCGF57.1-like isoform X1 [Stegastes partitus]	Gastrula zinc finger protein XlCGF57.1 (Fragment) OS=Xenopus laevis PE=3 SV=1
evm.model.000013F_arrow_pilon.74	Myb_DNA-binding	magenta	box D	PREDICTED: zinc finger protein 1 isoform X1 [Ciona intestinalis]	ZZ-type zinc finger-containing protein 3 OS=Mus musculus GN=Zzz3 PE=1 SV=2
evm.model.000014F_arrow_pilon.5	zf-C2H2	magenta	box D	PREDICTED: zinc finger protein 239-like [Stegastes partitus]	Zinc finger protein 182 OS=Mus musculus GN=Znf182 PE=2 SV=1
evm.model.000015F_arrow_pilon.20	CSD	red	box B	PREDICTED: protein lin-28 homolog B [Gorilla gorilla gorilla]	Protein lin-28 homolog B OS=Homo sapiens GN=LIN28B PE=1 SV=1
evm.model.000015F_arrow_pilon.58	zf-C2H2	blue	box A	Krueppel-like factor 2 [Pteropus alecto]	Krueppel-like factor 2 OS=Homo sapiens GN=KLF2 PE=1 SV=2
evm.model.000015F_arrow_pilon.78	zf-C4	pink	box E	steroidogenic factor 1 [Carassius gibelio]	Steroidogenic factor 1 OS=Macropus eugenii GN=NR5A1 PE=2 SV=1
evm.model.000015F_arrow_pilon.82	bHLH	pink	box E	AMD1 protein [Halocynthia roretzi]	Myogenic factor 5 OS=Mus musculus GN=Myf5 PE=1 SV=1
evm.model.000016F_arrow_pilon.111	Homeodomain	brown	box C	PREDICTED: homeobox protein zampogna-like [Astyanax mexicanus]	Homeobox protein koza OS=Xenopus laevis GN=koza PE=2 SV=1
evm.model.000017F_arrow_pilon.64	Homeodomain	brown	box C	pituitary homeobox transcription factor [Botryllus schlosseri]	Pituitary homeobox x OS=Branchiostoma belcheri GN=Ptx PE=2 SV=1
evm.model.000019F_arrow_pilon.42	Myb_DNA-binding	blue	box A	PREDICTED: SWI/SNF complex subunit SMARCC2 isoform X4 [Cercocebus atys]	SWI/SNF complex subunit SMARCC2 OS=Homo sapiens GN=SMARCC2 PE=1 SV=1
evm.model.000020F_arrow_pilon.19	CSD	red	box B	Protein lin-28 [Larimichthys crocea]	Protein lin-28 homolog B OS=Homo sapiens GN=LIN28B PE=1 SV=1
evm.model.000020F_arrow_pilon.51	zf-C2H2			hypothetical protein L798_10160, partial [Zootermopsis nevadensis]	Zinc finger protein 607 OS=Homo sapiens GN=ZNF607 PE=1 SV=3
evm.model.000021F_arrow_pilon.33	zf-C4	red	box B	PREDICTED: nuclear receptor 1 isoform X1 [Ciona intestinalis]	Thyroid hormone receptor alpha OS=Ovis aries GN=THRA PE=2 SV=1
evm.model.000021F_arrow_pilon.42	bHLH	blue	box D	transcription factor protein [Ciona intestinalis]	Achaete-scute homolog 5 OS=Homo sapiens GN=ASCL5 PE=3 SV=2
evm.model.000021F_arrow_pilon.63	bHLH	turquoise	box A	PREDICTED: transcription factor protein isoform X1 [Ciona intestinalis]	MLX-interacting protein OS=Mus musculus GN=Mlxip PE=1 SV=1
evm.model.000021F_arrow_pilon.74	Homeodomain	black	box B	transcription factor protein [Ciona intestinalis]	Homeobox protein PKNOX2 OS=Mus musculus GN=Pknox2 PE=2 SV=1
evm.model.000021F_arrow_pilon.85	Forkhead box	pink	box D	HNF-3 [Halocynthia roretzi]	Forkhead box protein A1 OS=Xenopus tropicalis GN=foxa1 PE=2 SV=1
evm.model.000023F_arrow_pilon.8	GCFC	turquoise	box A	PREDICTED: sip1/TFIP11 interacting protein isoform X1 [Ciona intestinalis]	Tuftelin-interacting protein 11 OS=Xenopus laevis GN=tfip11 PE=2 SV=1
evm.model.000025F_arrow_pilon.72	zf-C2H2	brown	box C	zinc finger protein [Ciona intestinalis]	Krueppel-like factor 1 OS=Homo sapiens GN=KLF1 PE=1 SV=1
evm.model.000025F_arrow_pilon.91.1	RFX_DNA_binding	turquoise	box A	regulatory factor X [Ciona intestinalis]	Transcription factor RFX3 OS=Xenopus tropicalis GN=rfx3 PE=2 SV=2
evm.model.000026F_arrow_pilon.101	Homeodomain	brown	box C	transcription factor protein [Ciona intestinalis]	Ceramide synthase 6 OS=Homo sapiens GN=CERS6 PE=1 SV=1
evm.model.000026F_arrow_pilon.15	IRF	turquoise	box A	PREDICTED: interferon regulatory factor like protein isoform X1 [Ciona intestinalis]	Interferon regulatory factor 4 OS=Homo sapiens GN=IRF4 PE=1 SV=1
evm.model.000026F_arrow_pilon.19	Forkhead box	turquoise	box A	transcription factor protein [Ciona intestinalis]	Forkhead box protein N3 OS=Sus scrofa GN=FOXN3 PE=2 SV=1
evm.model.000026F_arrow_pilon.30	Myb_DNA-binding	turquoise	box A	PREDICTED: cell division cycle 5-like protein [Ciona intestinalis]	Cell division cycle 5-like protein OS=Bos taurus GN=CDC5L PE=2 SV=1
evm.model.000026F_arrow_pilon.34	Homeodomain	green	box E	PREDICTED: uncharacterized protein LOC778551 [Ciona intestinalis]	Homeobox protein BarH-like 1 OS=Danio rerio GN=barx1 PE=2 SV=2
evm.model.000026F_arrow_pilon.36	Ets	brown	box C	ETS translocation variant 5-like isoform X1 [Scleropages formosus]	ETS translocation variant 4 OS=Danio rerio GN=etv4 PE=1 SV=2
evm.model.000026F_arrow_pilon.61 (ScHox2)	Homeodomain	brown	box C	PREDICTED: uncharacterized protein hox2 [Ciona intestinalis]	Homeobox protein Hox-A2 OS=Heterodontus francisci GN=HOXA2 PE=3 SV=1
evm.model.000026F_arrow_pilon.64 (ScHox3)	Homeodomain	red	box B	homeobox protein Hox-D3-like protein [Cricetulus griseus]	Homeobox protein Hox-A3 OS=Bos taurus GN=HOXA3 PE=2 SV=1
evm.model.000026F_arrow_pilon.67 (ScHox4)	Homeodomain	yellow	box B	hox4 protein [Ciona intestinalis]	Homeobox protein Hox-A4 OS=Mus musculus GN=Hoxa4 PE=2 SV=4
evm.model.000027F_arrow_pilon.40	bHLH	red	box B	transcription factor protein [Ciona intestinalis]	Transcription factor AP-4 OS=Homo sapiens GN=TFAP4 PE=1 SV=2
evm.model.000027F_arrow_pilon.52	zf-C2H2	magenta	box D	hypothetical protein JAAARDRAFT_197639 [Jaapia argillacea MUCL 33604]	Zinc finger protein 865 OS=Mus musculus GN=Znf865 PE=2 SV=1
evm.model.000027F_arrow_pilon.58	Homeodomain	pink	box D	iroquois B [Branchiostoma lanceolatum]	Iroquois-class homeodomain protein IRX-6 OS=Homo sapiens GN=IRX6 PE=2 SV=3
evm.model.000027F_arrow_pilon.59	Homeodomain	pink	box E	iroquois B [Branchiostoma floridae]	Iroquois-class homeodomain protein IRX-6 OS=Mus musculus GN=Irx6 PE=2 SV=2
evm.model.000027F_arrow_pilon.88	SAND	brown	box C	PREDICTED: sterile alpha motif domain-containing protein 11-like [Takifugu rubripes]	Deformed epidermal autoregulatory factor 1 OS=Drosophila melanogaster GN=Deaf1 PE=1 SV=1
evm.model.000028F_arrow_pilon.23	zf-C2H2	blue	box D	PREDICTED: zinc finger protein 665-like [Bos taurus]	Zinc finger protein 229 OS=Homo sapiens GN=ZNF229 PE=2 SV=3
evm.model.000028F_arrow_pilon.25	zf-C2H2	blue	box E	PREDICTED: zinc finger protein 845-like [Acyrthosiphon pisum]	Zinc finger protein 624 OS=Homo sapiens GN=ZNF624 PE=1 SV=3
evm.model.000028F_arrow_pilon.64	TIG	turquoise	box A	PREDICTED: plexin-B1 [Ciona intestinalis]	Plexin-B3 OS=Homo sapiens GN=PLXNB3 PE=1 SV=2
evm.model.000029F_arrow_pilon.52	zf-C2H2	turquoise	box A	PREDICTED: UPF0586 protein C9orf41 [Ciona intestinalis]	Carnosine N-methyltransferase OS=Mus musculus PE=2 SV=1
evm.model.000030F_arrow_pilon.43	zf-C2H2	red	box B	Ci-BCL6-like C2H2 Zinc finger [Ciona intestinalis]	B-cell lymphoma 6 protein homolog OS=Gallus gallus GN=BCL6 PE=2 SV=1
evm.model.000030F_arrow_pilon.44	SRF-TF	turquoise	box A	MEF2 [Halocynthia roretzi]	Myocyte-specific enhancer factor 2A OS=Bos taurus GN=MEF2A PE=2 SV=1
evm.model.000030F_arrow_pilon.51	bZIP_1	yellow	box B	transcription factor protein [Ciona intestinalis]	X-box-binding protein 1 OS=Homo sapiens GN=XBP1 PE=1 SV=2
evm.model.000031F_arrow_pilon.53	HMG_box	green	box B	SoxC protein [Ciona intestinalis]	Transcription factor SOX-4 OS=Mus musculus GN=Sox4 PE=1 SV=2
evm.model.000032F_arrow_pilon.33	zf-C4	blue	box A	PREDICTED: uncharacterized protein LOC100179381 [Ciona intestinalis]	\
evm.model.000032F_arrow_pilon.48	TEA	green	box B	scalloped/TEF1 protein [Ciona intestinalis]	Transcriptional enhancer factor TEF-1 OS=Homo sapiens GN=TEAD1 PE=1 SV=2
evm.model.000034F_arrow_pilon.74	zf-C2HC	brown	box C	TPA: transcription factor protein [Ciona intestinalis]	Myelin transcription factor 1-like protein OS=Homo sapiens GN=MYT1L PE=2 SV=3
evm.model.000034F_arrow_pilon.85	STAT_bind	black	box B	PREDICTED: signal transducer and activator of transcription 5B [Ciona intestinalis]	Signal transducer and activator of transcription 5A OS=Sus scrofa GN=STAT5A PE=2 SV=1
evm.model.000035F_arrow_pilon.30.1	zf-C2H2	blue	box A	PREDICTED: zinc finger protein 76 [Ciona intestinalis]	Zinc finger protein 76 OS=Homo sapiens GN=ZNF76 PE=2 SV=2
evm.model.000035F_arrow_pilon.49	Homeodomain	black	box B	transcription factor ems/emx [Halocynthia roretzi]	Homeobox protein EMX2 OS=Homo sapiens GN=EMX2 PE=1 SV=2
evm.model.000035F_arrow_pilon.50	Homeodomain	brown	box C	transcription factor ems/emx [Halocynthia roretzi]	Homeobox protein EMX1 OS=Homo sapiens GN=EMX1 PE=1 SV=2
evm.model.000035F_arrow_pilon.7	HMG_box	pink	box E	transcription factor protein [Ciona intestinalis]	Transcription factor SOX-6 OS=Homo sapiens GN=SOX6 PE=1 SV=3
evm.model.000036F_arrow_pilon.102	zf-BED	green	box C	PREDICTED: zinc finger BED domain-containing protein 4-like [Ciona intestinalis]	Zinc finger BED domain-containing protein 4 OS=Mus musculus GN=Zbed4 PE=2 SV=1
evm.model.000036F_arrow_pilon.104	Homeodomain	brown	box C	transcription factor protein [Ciona intestinalis]	Homeobox protein Meis3 OS=Homo sapiens GN=MEIS3 PE=2 SV=3
evm.model.000036F_arrow_pilon.68	Ets	yellow	box B	transcription factor protein [Ciona intestinalis]	Friend leukemia integration 1 transcription factor OS=Bos taurus GN=FLI1 PE=2 SV=1
evm.model.000037F_arrow_pilon.51	PAX	turquoise	box A	Paired box protein Pax-5 [Larimichthys crocea]	Paired box protein Pax-2-B OS=Xenopus laevis GN=pax2-b PE=2 SV=2
evm.model.000038F_arrow_pilon.5	zf-C2H2	turquoise	box A	PREDICTED: zinc finger protein 665-like [Bos taurus]	Zinc finger protein 227 OS=Homo sapiens GN=ZNF227 PE=1 SV=1
evm.model.000038F_arrow_pilon.9	Homeodomain	brown	box C	transcription factor protein [Ciona intestinalis]	Ceramide synthase 2 OS=Homo sapiens GN=CERS2 PE=1 SV=1
evm.model.000040F_arrow_pilon.1	zf-C2H2	pink	box E	zinc finger protein [Ciona intestinalis]	Zinc finger E-box-binding homeobox 1 OS=Gallus gallus GN=ZEB1 PE=2 SV=1
evm.model.000040F_arrow_pilon.62	MH1	pink		Smad2/3b protein [Ciona intestinalis]	Mothers against decapentaplegic homolog 3 OS=Gallus gallus GN=SMAD3 PE=2 SV=1
evm.model.000042F_arrow_pilon.1	Hormone_recep	black	box B	nuclear receptor [Ciona intestinalis]	Nuclear receptor subfamily 2 group F member 1-A OS=Danio rerio GN=nr2f1a PE=2 SV=1
evm.model.000042F_arrow_pilon.40	zf-BED	turquoise	box A	zinc finger protein (C2H2)-41 [Ciona intestinalis]	Zinc finger BED domain-containing protein 4 OS=Mus musculus GN=Zbed4 PE=2 SV=1
evm.model.000044F_arrow_pilon.26	SAND	blue	box A	deformed epidermal autoregulatory factor 1 homolog [Ciona intestinalis]	Deformed epidermal autoregulatory factor 1 homolog OS=Homo sapiens GN=DEAF1 PE=1 SV=1
evm.model.000044F_arrow_pilon.39	HMG_box	black	box B	SoxE protein [Ciona intestinalis]	Transcription factor Sox-9 OS=Xenopus tropicalis GN=sox9 PE=1 SV=1
evm.model.000044F_arrow_pilon.69	CBFD_NFYB_HMF	yellow		PREDICTED: chromatin accessibility complex protein 1 [Ceratosolen solmsi marchali]	Chromatin accessibility complex protein 1 OS=Mus musculus GN=Chrac1 PE=1 SV=1
evm.model.000044F_arrow_pilon.72	bZIP_1	yellow	box B	PREDICTED: transcription factor protein isoform X2 [Ciona intestinalis]	Transforming protein v-Fos/v-Fox OS=FBR murine osteosarcoma virus GN=FOS-FOX PE=3 SV=1
evm.model.000045F_arrow_pilon.12	Forkhead box	pink	box E	z	\
evm.model.000045F_arrow_pilon.6	Homeodomain	brown	box C	brain specific homeobox, partial [Platynereis dumerilii]	Brain-specific homeobox protein homolog OS=Gallus gallus GN=BSX PE=2 SV=1
evm.model.000045F_arrow_pilon.7	Hormone_recep	turquoise	box A	nuclear receptor [Ciona intestinalis]	Nuclear receptor subfamily 2 group C member 2 OS=Rattus norvegicus GN=Nr2c2 PE=2 SV=1
evm.model.000046F_arrow_pilon.17	bZIP_1	black	box B	transcription factor protein isoform 2 [Ciona intestinalis]	Nuclear factor erythroid 2-related factor 1 OS=Pongo abelii GN=NFE2L1 PE=2 SV=1
evm.model.000047F_arrow_pilon.18	Homeodomain	brown	box C	PREDICTED: barH-like homeobox 1a isoform X1 [Danio rerio]	BarH-like 1 homeobox protein OS=Homo sapiens GN=BARHL1 PE=2 SV=1
evm.model.000047F_arrow_pilon.19	PAX	red	box B	unnamed protein product [Halocynthia roretzi]	Paired box protein Pax-1 OS=Mus musculus GN=Pax1 PE=1 SV=4
evm.model.000047F_arrow_pilon.5	bHLH	blue	box D	unnamed protein product [Oncorhynchus mykiss]	Pancreas transcription factor 1 subunit alpha OS=Xenopus laevis GN=ptf1a PE=2 SV=1
evm.model.000047F_arrow_pilon.55	zf-BED	blue	box E	PREDICTED: zinc finger BED domain-containing protein 4-like [Haplochromis burtoni]	Zinc finger BED domain-containing protein 4 OS=Homo sapiens GN=ZBED4 PE=1 SV=2
evm.model.000047F_arrow_pilon.8	zf-C2H2	red	box B	PREDICTED: transcriptional repressor protein YY1-like [Oryzias latipes]	Transcriptional repressor protein YY1 OS=Homo sapiens GN=YY1 PE=1 SV=2
evm.model.000048F_arrow_pilon.19	Forkhead box	black	box B	transcription factor protein [Ciona intestinalis]	Forkhead box protein H1 OS=Danio rerio GN=foxh1 PE=1 SV=1
evm.model.000048F_arrow_pilon.22	Homeodomain	red	box B	PREDICTED: homeobox protein engrailed-2b-like [Notothenia coriiceps]	Homeobox protein engrailed-2b OS=Danio rerio GN=eng2b PE=2 SV=2
evm.model.000048F_arrow_pilon.79	Myb_DNA-binding	turquoise	box A	PREDICTED: dnaJ homolog subfamily C member 2 [Ciona intestinalis]	DnaJ homolog subfamily C member 2 OS=Rattus norvegicus GN=Dnajc2 PE=2 SV=1
evm.model.000049F_arrow_pilon.21	zf-C2H2	turquoise	box A	PRDM9 zinc finger domain protein, partial [Papio cynocephalus]	Histone-lysine N-methyltransferase PRDM9 OS=Mus musculus GN=Prdm9 PE=1 SV=2
evm.model.000050F_arrow_pilon.36	Homeodomain	brown	box C	PREDICTED: transcription factor protein isoform X1 [Ciona intestinalis]	T-cell leukemia homeobox protein 1 OS=Gallus gallus GN=TLX1 PE=2 SV=1
evm.model.000050F_arrow_pilon.40	Myb_DNA-binding	turquoise	box A	PREDICTED: transcriptional adapter 2-beta-like isoform X1 [Ciona intestinalis]	Transcriptional adapter 2-beta OS=Xenopus laevis GN=tada2b PE=2 SV=1
evm.model.000051F_arrow_pilon.38	Homeodomain	green	box B	developing brain homeobox 1 [Saccoglossus kowalevskii]	Homeobox protein DBX1 OS=Xenopus laevis GN=dbx1 PE=2 SV=1
evm.model.000054F_arrow_pilon.18	zf-C2H2	turquoise	box A	PREDICTED: zinc finger protein 709-like [Octodon degus]	Zinc finger protein 709 OS=Homo sapiens GN=ZNF709 PE=2 SV=1
evm.model.000054F_arrow_pilon.23	zf-C2H2	turquoise	box A	zinc finger protein 617 [Mus musculus]	Zinc finger protein 709 OS=Homo sapiens GN=ZNF709 PE=2 SV=1
evm.model.000054F_arrow_pilon.24	zf-C2H2	turquoise	box A	PR domain zinc finger protein 9, partial [Pan troglodytes troglodytes]	Histone-lysine N-methyltransferase PRDM9 OS=Homo sapiens GN=PRDM9 PE=1 SV=2
evm.model.000054F_arrow_pilon.32	zf-C2H2	turquoise	box A	PREDICTED: zinc finger protein 646-like [Cricetulus griseus]	Zinc finger protein 709 OS=Homo sapiens GN=ZNF709 PE=2 SV=1
evm.model.000054F_arrow_pilon.36.1	bHLH	brown	box C	Myc [Polyandrocarpa misakiensis]	N-myc proto-oncogene protein OS=Mus musculus GN=Mycn PE=2 SV=2
evm.model.000054F_arrow_pilon.53	THAP	blue	box A	PREDICTED: THAP domain-containing protein 6-like [Crassostrea gigas]	THAP domain-containing protein 2 OS=Homo sapiens GN=THAP2 PE=1 SV=1
evm.model.000056F_arrow_pilon.31	Homeodomain	red	box B	homeodomain protein Phox2 [Ciona intestinalis]	Paired mesoderm homeobox protein 2B OS=Mus musculus GN=Phox2b PE=1 SV=1
evm.model.000056F_arrow_pilon.81	zf-C2H2	green	box B	zinc finger protein [Ciona intestinalis]	Krueppel-like factor 5 OS=Homo sapiens GN=KLF5 PE=1 SV=2
evm.model.000057F_arrow_pilon.39	Forkhead box	yellow	box B	transcription factor protein [Ciona intestinalis]	Forkhead box protein O1-A OS=Danio rerio GN=foxo1a PE=2 SV=1
evm.model.000057F_arrow_pilon.60	Ets	brown	box C	PREDICTED: uncharacterized protein LOC778729 [Ciona intestinalis]	SAM pointed domain-containing Ets transcription factor OS=Homo sapiens GN=SPDEF PE=1 SV=1
evm.model.000057F_arrow_pilon.74	Homeodomain	brown	box C	PREDICTED: homeobox protein unc-4 homolog [Oryzias latipes]	Homeobox protein unc-4 homolog OS=Danio rerio GN=uncx PE=2 SV=2
evm.model.000057F_arrow_pilon.77	Hormone_recep	red	box B	PREDICTED: nuclear receptor subfamily 0 group B member 2-like [Alligator mississippiensis]	Nuclear receptor subfamily 0 group B member 2 OS=Mus musculus GN=Nr0b2 PE=1 SV=1
evm.model.000059F_arrow_pilon.47	zf-BED	pink	box E	Astrotactin-1 [Larimichthys crocea]	Zinc finger BED domain-containing protein 1 OS=Homo sapiens GN=ZBED1 PE=1 SV=1
evm.model.000059F_arrow_pilon.56	zf-C4	yellow	box B	estrogen-related receptor isoform 1 [Halocynthia roretzi]	Estrogen-related receptor gamma OS=Rattus norvegicus GN=Esrrg PE=2 SV=1
evm.model.000060F_arrow_pilon.63	Homeodomain	brown	box C	islet [Halocynthia roretzi]	Insulin gene enhancer protein ISL-1 OS=Gallus gallus GN=ISL1 PE=2 SV=1
evm.model.000062F_arrow_pilon.23	Homeodomain	yellow	box B	homeodomain protein Six1/2 [Halocynthia roretzi]	Homeobox protein SIX1 OS=Lagothrix lagotricha GN=SIX1 PE=3 SV=1
evm.model.000062F_arrow_pilon.46	bHLH	turquoise	box A	PREDICTED: transcription factor protein isoform X1 [Ciona intestinalis]	Upstream stimulatory factor 2 OS=Rattus norvegicus GN=Usf2 PE=1 SV=2
evm.model.000063F_arrow_pilon.34	GATA	yellow	box B	PREDICTED: transcription factor GATA-3 [Ciona intestinalis]	GATA-binding factor 2 OS=Gallus gallus GN=GATA2 PE=2 SV=1
evm.model.000063F_arrow_pilon.36	HMG_box	turquoise	box A	transcription factor protein [Ciona intestinalis]	High mobility group protein B3 OS=Mus musculus GN=Hmgb3 PE=2 SV=3
evm.model.000063F_arrow_pilon.60	Myb_DNA-binding	turquoise	box A	PREDICTED: chromatin complexes subunit BAP18 isoform X2 [Ciona intestinalis]	Chromatin complexes subunit BAP18 OS=Homo sapiens GN=BAP18 PE=1 SV=1
evm.model.000064F_arrow_pilon.28	HMG_box	blue	box A	FACT complex subunit SSRP1 [Ciona intestinalis]	FACT complex subunit SSRP1 OS=Ciona intestinalis GN=SSRP1 PE=2 SV=1
evm.model.000065F_arrow_pilon.44	Homeodomain	pink	box C	Homeobox protein ARX [Chelonia mydas]	Aristaless-related homeobox protein OS=Danio rerio GN=arx PE=2 SV=1
evm.model.000066F_arrow_pilon.44	HMG_box	green	box E	SoxF protein [Ciona intestinalis]	Transcription factor SOX-7 OS=Homo sapiens GN=SOX7 PE=1 SV=1
evm.model.000066F_arrow_pilon.46	CBFD_NFYB_HMF	pink	box E	PREDICTED: histone H2B type 2-F-like isoform X2 [Macaca nemestrina]	Histone H2B type 2-F OS=Homo sapiens GN=HIST2H2BF PE=1 SV=3
evm.model.000066F_arrow_pilon.47	zf-C2H2	turquoise	box A	PREDICTED: zinc finger protein 79-like [Ciona intestinalis]	Zinc finger protein 177 OS=Homo sapiens GN=ZNF177 PE=1 SV=4
evm.model.000066F_arrow_pilon.56	RFX_DNA_binding	pink	box E	transcription factor RFX4 [Homo sapiens]	Transcription factor RFX4 OS=Homo sapiens GN=RFX4 PE=1 SV=2
evm.model.000067F_arrow_pilon.84	bZIP_2	turquoise	box A	CCAAT enhancer binding protein beta/delta/epsilon homolog [Ciona intestinalis]	CCAAT/enhancer-binding protein gamma OS=Homo sapiens GN=CEBPG PE=1 SV=1
evm.model.000068F_arrow_pilon.19	zf-C2H2	blue	box E	PREDICTED: gastrula zinc finger protein XlCGF57.1-like, partial [Danio rerio]	Zinc finger protein 226 OS=Homo sapiens GN=ZNF226 PE=2 SV=2
evm.model.000068F_arrow_pilon.21	zf-C2H2	red	box B	PREDICTED: zinc finger protein 239-like isoform X2 [Cricetulus griseus]	Zinc finger protein 383 OS=Macaca fascicularis GN=ZNF383 PE=2 SV=1
evm.model.000068F_arrow_pilon.22	zf-C2H2	turquoise	box A	PREDICTED: zinc finger protein 239-like isoform X2 [Cricetulus griseus]	Zinc finger protein 383 OS=Macaca fascicularis GN=ZNF383 PE=2 SV=1
evm.model.000068F_arrow_pilon.25	zf-C2H2	blue	box A	Zinc finger protein 665 [Larimichthys crocea]	Zinc finger protein 846 OS=Homo sapiens GN=ZNF846 PE=1 SV=2
evm.model.000068F_arrow_pilon.29	PBC	turquoise	box A	transcription factor protein [Ciona intestinalis]	Pre-B-cell leukemia transcription factor 1 OS=Mus musculus GN=Pbx1 PE=1 SV=2
evm.model.000069F_arrow_pilon.72	Homeodomain	brown	box C	transcription factor protein [Ciona intestinalis]	LIM/homeobox protein Lhx1 OS=Gallus gallus GN=LHX1 PE=2 SV=1
evm.model.000070F_arrow_pilon.21	HTH_psq	magenta	box D	PREDICTED: uncharacterized protein LOC105850447, partial [Hydra vulgaris]	\
evm.model.000070F_arrow_pilon.34	Forkhead box	yellow	box B	PREDICTED: foxE protein isoform X1 [Ciona intestinalis]	Forkhead box protein E4 OS=Xenopus laevis GN=foxe4 PE=2 SV=1
evm.model.000071F_arrow_pilon.50	Ets	green	box B	Ets protein [Ciona intestinalis]	Friend leukemia integration 1 transcription factor OS=Homo sapiens GN=FLI1 PE=1 SV=1
evm.model.000071F_arrow_pilon.70	bZIP_1	black	box B	PREDICTED: transcription factor protein isoform X1 [Ciona intestinalis]	Cyclic AMP-dependent transcription factor ATF-3 OS=Mus musculus GN=Atf3 PE=2 SV=1
evm.model.000071F_arrow_pilon.71	GATA	turquoise	box A	MTA protein [Ciona intestinalis]	Metastasis-associated protein MTA1 OS=Rattus norvegicus GN=Mta1 PE=1 SV=1
evm.model.000072F_arrow_pilon.6	zf-BED	yellow		prohibitin 2 [Polyandrocarpa misakiensis]	Prohibitin-2 OS=Rattus norvegicus GN=Phb2 PE=1 SV=1
evm.model.000073F_arrow_pilon.20	bHLH	brown	box C	transcription factor protein [Ciona intestinalis]	DNA-binding protein inhibitor ID-3-B OS=Xenopus laevis GN=id3-b PE=3 SV=1
evm.model.000073F_arrow_pilon.22	bHLH	brown	box C	transcription factor protein [Ciona intestinalis]	\
evm.model.000074F_arrow_pilon.12	bHLH	brown	box C	hypothetical protein CAPTEDRAFT_65387, partial [Capitella teleta]	Oligodendrocyte transcription factor 2 OS=Gallus gallus GN=OLIG2 PE=2 SV=1
evm.model.000074F_arrow_pilon.41	Ets	pink	box A	PREDICTED: transcription factor protein isoform X1 [Ciona intestinalis]	ETS-related transcription factor Elf-2 OS=Mus musculus GN=Elf2 PE=1 SV=1
evm.model.000074F_arrow_pilon.66	HMG_box	brown	box E	transcription factor protein [Ciona intestinalis]	TOX high mobility group box family member 2 OS=Rattus norvegicus GN=Tox2 PE=2 SV=1
evm.model.000074F_arrow_pilon.70	Homeodomain	brown	box C	caudal homeoprotein [Halocynthia roretzi]	Homeobox protein CHOX-CAD OS=Gallus gallus GN=CHOX-CAD1 PE=2 SV=1
evm.model.000075F_arrow_pilon.12	zf-BED	yellow		unnamed protein product [Oncorhynchus mykiss]	Zinc finger BED domain-containing protein 1 OS=Homo sapiens GN=ZBED1 PE=1 SV=1
evm.model.000076F_arrow_pilon.50	THAP	turquoise	box A	z	\
evm.model.000076F_arrow_pilon.62	Ets	pink	box E	PREDICTED: transcription factor protein isoform X1 [Ciona intestinalis]	Transcriptional regulator ERG OS=Mus musculus GN=Erg PE=1 SV=2
evm.model.000076F_arrow_pilon.75	HPD	black	box B	transcription factor protein [Ciona intestinalis]	Prospero homeobox protein 1 OS=Mus musculus GN=Prox1 PE=1 SV=2
evm.model.000076F_arrow_pilon.78	HPD	brown	box C	Chain A, Minimal Constraints Solution Nmr Structure Of Prospero Homeobox Protein 1 From Homo Sapiens, Northeast Structural Genomics Consortium Target Hr4660b []	Prospero homeobox protein 1 OS=Mus musculus GN=Prox1 PE=1 SV=2
evm.model.000077F_arrow_pilon.21	zf-C2H2	magenta	box D	PREDICTED: zinc finger protein 62 homolog [Acyrthosiphon pisum]	Zinc finger protein 729 OS=Homo sapiens GN=ZNF729 PE=2 SV=4
evm.model.000077F_arrow_pilon.22	zf-C2H2	pink	box E	PREDICTED: gastrula zinc finger protein XlCGF57.1-like isoform X1 [Danio rerio]	Putative zinc finger protein 724 OS=Homo sapiens GN=ZNF724P PE=5 SV=3
evm.model.000077F_arrow_pilon.23	zf-C2H2	pink	box E	PREDICTED: zinc finger protein 729 isoform X2 [Nomascus leucogenys]	Zinc finger protein 91 OS=Homo sapiens GN=ZNF91 PE=2 SV=2
evm.model.000077F_arrow_pilon.24	zf-C2H2	turquoise	box A	PREDICTED: oocyte zinc finger protein XlCOF6-like, partial [Danio rerio]	Zinc finger protein 845 OS=Homo sapiens GN=ZNF845 PE=2 SV=3
evm.model.000077F_arrow_pilon.32	zf-C2H2	magenta	box A	PREDICTED: zinc finger protein 646-like [Cricetulus griseus]	Zinc finger protein 850 OS=Homo sapiens GN=ZNF850 PE=3 SV=2
evm.model.000077F_arrow_pilon.58	zf-C2H2	brown	box C	PRDM9 zinc finger domain protein, partial [Pan troglodytes]	Zinc finger protein 709 OS=Homo sapiens GN=ZNF709 PE=2 SV=1
evm.model.000077F_arrow_pilon.60	zf-C2H2	turquoise	box A	PREDICTED: zinc finger protein 878-like, partial [Mus musculus]	Zinc finger protein 709 OS=Homo sapiens GN=ZNF709 PE=2 SV=1
evm.model.000077F_arrow_pilon.61	HTH_psq	blue	box A	PREDICTED: jerky protein homolog-like [Hydra vulgaris]	\
evm.model.000082F_arrow_pilon.26	zf-C2H2	turquoise	box A	GDNF-inducible zinc finger protein 1 [Xenopus laevis]	GDNF-inducible zinc finger protein 1 OS=Mus musculus GN=Gzf1 PE=1 SV=2
evm.model.000082F_arrow_pilon.38	Homeodomain	magenta	box D	homeo domain transcription factor Not [Halocynthia roretzi]	Homeobox protein notochord OS=Xenopus laevis GN=noto PE=2 SV=1
evm.model.000082F_arrow_pilon.48	zf-MIZ	brown	box C	PREDICTED: zinc finger MIZ domain-containing protein 1 [Pan troglodytes]	Zinc finger MIZ domain-containing protein 1 OS=Homo sapiens GN=ZMIZ1 PE=1 SV=3
evm.model.000084F_arrow_pilon.24	NDT80_PhoG	yellow	box B	PREDICTED: myelin regulatory factor-like [Ciona intestinalis]	Myelin regulatory factor OS=Mus musculus GN=Myrf PE=1 SV=2
evm.model.000085F_arrow_pilon.55	Homeodomain	brown	box C	LHX9 [Xenopus laevis]	LIM/homeobox protein Lhx9 OS=Glandirana rugosa GN=lhx9 PE=2 SV=1
evm.model.000086F_arrow_pilon.6	TIG	brown	box C	PREDICTED: plexin-B1 [Ciona intestinalis]	Plexin-B2 OS=Homo sapiens GN=PLXNB2 PE=1 SV=3
evm.model.000087F_arrow_pilon.23	Homeodomain	brown	box C	transcription factor protein [Ciona intestinalis]	BarH-like 1 homeobox protein OS=Homo sapiens GN=BARHL1 PE=2 SV=1
evm.model.000087F_arrow_pilon.6 (ScHox5)	Homeodomain	brown	box C	Hox5 [Herdmania curvata]	Homeobox protein Hox-B5b OS=Takifugu rubripes GN=hoxb5b PE=3 SV=1
evm.model.000088F_arrow_pilon.18	Forkhead box	yellow	box B	PREDICTED: forkhead box protein J3-like [Ciona intestinalis]	Forkhead box protein I1-ema OS=Xenopus laevis GN=foxi1e PE=2 SV=1
evm.model.000089F_arrow_pilon.11	Myb_DNA-binding	brown	box C	PREDICTED: myb-related protein A-like [Ciona intestinalis]	Transcriptional activator Myb OS=Mus musculus GN=Myb PE=1 SV=2
evm.model.000089F_arrow_pilon.6	zf-C2H2	blue	box D	PREDICTED: PR domain zinc finger protein 1-like, partial [Bubalus bubalis]	PR domain zinc finger protein 1 OS=Homo sapiens GN=PRDM1 PE=1 SV=2
evm.model.000090F_arrow_pilon.32	zf-C2H2	turquoise	box A	PREDICTED: zinc finger and BTB domain-containing protein 14 [Alligator sinensis]	Zinc finger protein 568 OS=Homo sapiens GN=ZNF568 PE=2 SV=2
evm.model.000090F_arrow_pilon.59	zf-C2H2	turquoise	box A	HrZF-2 [Halocynthia roretzi]	Zinc finger protein 135 OS=Bos taurus GN=ZNF135 PE=2 SV=1
evm.model.000092F_arrow_pilon.12	DM	blue	box A	PREDICTED: adenosylhomocysteinase [Ciona intestinalis]	Adenosylhomocysteinase OS=Caenorhabditis elegans GN=ahcy-1 PE=3 SV=1
evm.model.000092F_arrow_pilon.19	TIG	turquoise	box A	PREDICTED: U5 small nuclear ribonucleoprotein 40 kDa protein-like [Ciona intestinalis]	U5 small nuclear ribonucleoprotein 40 kDa protein OS=Bos taurus GN=SNRNP40 PE=2 SV=1
evm.model.000092F_arrow_pilon.20	TIG	turquoise	box A	PREDICTED: LOW QUALITY PROTEIN: hepatocyte growth factor receptor [Ciona intestinalis]	Hepatocyte growth factor receptor OS=Otolemur garnettii GN=MET PE=3 SV=1
evm.model.000092F_arrow_pilon.26	T-box	magenta	box D	RecName: Full=Brachyury protein homolog; AltName: Full=AS-T; AltName: Full=Protein T [Halocynthia roretzi]	Brachyury protein homolog OS=Halocynthia roretzi GN=T PE=2 SV=1
evm.model.000092F_arrow_pilon.32	bZIP_1	turquoise	box A	transcription factor protein [Ciona intestinalis]	Transcription regulator protein BACH2 OS=Mus musculus GN=Bach2 PE=1 SV=3
evm.model.000092F_arrow_pilon.35	IRF	black	box B	interferon regulatory factor like protein [Ciona intestinalis]	Interferon regulatory factor 4 OS=Homo sapiens GN=IRF4 PE=1 SV=1
evm.model.000093F_arrow_pilon.38	Homeodomain	yellow	box B	RecName: Full=Homeobox protein AHox1 [Halocynthia roretzi]	Homeobox protein AHox1 OS=Halocynthia roretzi GN=AHOX1 PE=2 SV=1
evm.model.000093F_arrow_pilon.44	Forkhead box	blue	box E	transcription factor protein [Ciona intestinalis]	Forkhead box protein N3 OS=Sus scrofa GN=FOXN3 PE=2 SV=1
evm.model.000093F_arrow_pilon.48	ARID	magenta	box A	Retinoblastoma-binding protein [Ciona intestinalis]	AT-rich interactive domain-containing protein 4B OS=Rattus norvegicus GN=Arid4b PE=2 SV=1
evm.model.000094F_arrow_pilon.24	Homeodomain	brown	box C	thyroid transcription factor-1 [Halocynthia roretzi]	Homeobox protein Nkx-2.1 OS=Homo sapiens GN=NKX2-1 PE=1 SV=1
evm.model.000094F_arrow_pilon.53	THAP	brown	box C	PREDICTED: LOW QUALITY PROTEIN: uncharacterized protein LOC100207700 [Hydra vulgaris]	Transposable element P transposase OS=Drosophila melanogaster GN=T PE=1 SV=2
evm.model.000094F_arrow_pilon.55	Ets	turquoise	box A	transcription factor protein [Ciona intestinalis]	ETS translocation variant 3 OS=Gorilla gorilla gorilla GN=ETV3 PE=3 SV=1
evm.model.000095F_arrow_pilon.39	zf-C2H2	blue	box B	PREDICTED: zinc finger MYM-type protein 1-like [Stegastes partitus]	Zinc finger protein 782 OS=Homo sapiens GN=ZNF782 PE=2 SV=1
evm.model.000096F_arrow_pilon.37	bZIP_1	turquoise	box A	PREDICTED: uncharacterized protein LOC778962 [Ciona intestinalis]	Cyclic AMP-dependent transcription factor ATF-6 alpha OS=Homo sapiens GN=ATF6 PE=1 SV=3
evm.model.000097F_arrow_pilon.4	zf-C2H2	turquoise	box A	PREDICTED: UPF0586 protein C9orf41 [Ciona intestinalis]	Carnosine N-methyltransferase OS=Mus musculus PE=2 SV=1
evm.model.000098F_arrow_pilon.13	CSD	turquoise	box A	PREDICTED: transcription termination factor 2-like [Ciona intestinalis]	Transcription termination factor 2 OS=Mus musculus GN=Ttf2 PE=1 SV=2
evm.model.000098F_arrow_pilon.46	HMG_box	magenta	box D	Sox family of transcription factor [Halocynthia roretzi]	Transcription factor SOX-2 OS=Gallus gallus GN=SOX2 PE=1 SV=1
evm.model.000099F_arrow_pilon.30	zf-C2H2	turquoise	box A	Zinc finger protein 665 [Larimichthys crocea]	Zinc finger protein OZF OS=Pongo abelii GN=ZNF146 PE=2 SV=1
evm.model.000099F_arrow_pilon.31	THAP	turquoise	box A	PREDICTED: zinc finger protein 850-like [Danio rerio]	Zinc finger protein 845 OS=Homo sapiens GN=ZNF845 PE=2 SV=3
evm.model.000099F_arrow_pilon.32	zf-C2H2	turquoise	box A	PREDICTED: gastrula zinc finger protein XlCGF57.1-like isoform X3 [Poecilia formosa]	Gastrula zinc finger protein XlCGF57.1 (Fragment) OS=Xenopus laevis PE=3 SV=1
evm.model.000099F_arrow_pilon.41	zf-C2H2	turquoise	box A	PREDICTED: zinc finger protein 431-like [Peromyscus maniculatus bairdii]	Zinc finger and BTB domain-containing protein 49 OS=Homo sapiens GN=ZBTB49 PE=1 SV=3
evm.model.000100F_arrow_pilon.13	bHLH	yellow	box B	PREDICTED: piggyBac transposable element-derived protein 3-like [Takifugu rubripes]	PiggyBac transposable element-derived protein 2 OS=Homo sapiens GN=PGBD2 PE=2 SV=1
evm.model.000100F_arrow_pilon.20	Homeodomain	turquoise	box A	PREDICTED: uncharacterized protein LOC100184831 [Ciona intestinalis]	\
evm.model.000100F_arrow_pilon.24	zf-C2H2	brown	box C	zinc finger protein 130 [Ciona intestinalis]	Teashirt homolog 1-B OS=Xenopus laevis GN=tshz1-b PE=2 SV=1
evm.model.000100F_arrow_pilon.35	Myb_DNA-binding	turquoise	box A	PREDICTED: telomeric repeat-binding factor 1-like, partial [Orycteropus afer afer]	Telomeric repeat-binding factor 1 (Fragment) OS=Cricetulus griseus GN=TERF1 PE=2 SV=1
evm.model.000100F_arrow_pilon.57	zf-NF-X1	turquoise	box A	zinc finger protein [Ciona intestinalis]	NF-X1-type zinc finger protein NFXL1 OS=Xenopus laevis GN=nfxl1 PE=2 SV=1
evm.model.000101F_arrow_pilon.16	ARID	turquoise	box A	PREDICTED: AT-rich interactive domain-containing protein 2-like [Ciona intestinalis]	AT-rich interactive domain-containing protein 2 OS=Homo sapiens GN=ARID2 PE=1 SV=2
evm.model.000101F_arrow_pilon.41	zf-C2H2	blue	box A	Zic family transcription factor [Halocynthia roretzi]	Zinc finger protein ZIC 3 OS=Xenopus laevis GN=zic3 PE=2 SV=3
evm.model.000102F_arrow_pilon.37	zf-MIZ	turquoise	box A	E3 SUMO-protein ligase PIAS3, partial [Fulmarus glacialis]	E3 SUMO-protein ligase PIAS1 OS=Mus musculus GN=Pias1 PE=1 SV=2
evm.model.000102F_arrow_pilon.39	Homeodomain	yellow	box B	PREDICTED: LIM/homeobox protein Lhx1 [Clupea harengus]	LIM/homeobox protein Lhx1 OS=Xenopus laevis GN=lhx1 PE=1 SV=1
evm.model.000103F_arrow_pilon.38	zf-C2H2	brown	box C	zinc finger protein LOC723797 [Ciona intestinalis]	MDS1 and EVI1 complex locus protein EVI1 OS=Homo sapiens GN=MECOM PE=1 SV=2
evm.model.000103F_arrow_pilon.39	bZIP_1	brown	box C	transcription factor protein [Ciona intestinalis]	X-box-binding protein 1 OS=Bos taurus GN=XBP1 PE=2 SV=1
evm.model.000103F_arrow_pilon.8	zf-C2H2	yellow		zinc finger protein [Ciona intestinalis]	Zinc finger protein 367 OS=Danio rerio GN=znf367 PE=2 SV=1
evm.model.000104F_arrow_pilon.46	THAP	pink	box E	PREDICTED: uncharacterized protein LOC103909393 isoform X1 [Danio rerio]	\
evm.model.000105F_arrow_pilon.25	THAP	turquoise	box A	Pre-mRNA-splicing factor syf2 [Anoplopoma fimbria]	Pre-mRNA-splicing factor syf2 OS=Danio rerio GN=syf2 PE=2 SV=1
evm.model.000105F_arrow_pilon.7	RHD_DNA_binding	black	box B	As-rel1 [Halocynthia roretzi]	Transcription factor RelB OS=Mus musculus GN=Relb PE=1 SV=2
evm.model.000106F_arrow_pilon.15	bHLH	turquoise	box A	transcription factor protein [Ciona intestinalis]	Aryl hydrocarbon receptor nuclear translocator OS=Homo sapiens GN=ARNT PE=1 SV=1
evm.model.000106F_arrow_pilon.27	HMG_box	blue		PREDICTED: SWI/SNF-related matrix-associated actin-dependent regulator of chromatin subfamily E member 1 [Ciona intestinalis]	SWI/SNF-related matrix-associated actin-dependent regulator of chromatin subfamily E member 1 OS=Mus musculus GN=Smarce1 PE=1 SV=1
evm.model.000108F_arrow_pilon.28	zf-C2HC	blue	box A	PREDICTED: LOW QUALITY PROTEIN: lethal(3)malignant brain tumor-like protein 3 isoform 2 [Gallus gallus]	Lethal(3)malignant brain tumor-like protein 3 OS=Homo sapiens GN=L3MBTL3 PE=1 SV=2
evm.model.000109F_arrow_pilon.11	zf-C2H2	turquoise	box A	hypothetical protein BRAFLDRAFT_57705 [Branchiostoma floridae]	Zinc finger protein 227 OS=Bos taurus GN=ZNF227 PE=2 SV=1
evm.model.000109F_arrow_pilon.13	zf-C2H2	blue	box D	hypothetical protein BRAFLDRAFT_71028 [Branchiostoma floridae]	Zinc finger protein 721 OS=Homo sapiens GN=ZNF721 PE=2 SV=2
evm.model.000109F_arrow_pilon.19	zf-C2H2	turquoise	box A	PREDICTED: zinc finger protein 62 homolog [Acyrthosiphon pisum]	Zinc finger protein 91 OS=Homo sapiens GN=ZNF91 PE=2 SV=2
evm.model.000109F_arrow_pilon.20	zf-C2H2	turquoise	box A	PREDICTED: LOW QUALITY PROTEIN: zinc finger protein 208-like [Clupea harengus]	Zinc finger protein 208 OS=Homo sapiens GN=ZNF208 PE=2 SV=2
evm.model.000109F_arrow_pilon.5	ARID	brown	box C	protein dead ringer homolog [Ciona intestinalis]	Protein dead ringer homolog OS=Ciona intestinalis GN=Ci-DRIL1/2 PE=2 SV=1
evm.model.000110F_arrow_pilon.20	zf-BED	pink	box E	PREDICTED: zinc finger BED domain-containing protein 1-like [Amphimedon queenslandica]	Zinc finger BED domain-containing protein 1 OS=Homo sapiens GN=ZBED1 PE=1 SV=1
evm.model.000113F_arrow_pilon.38	zf-C2H2	blue	box D	PREDICTED: zinc finger protein 26-like [Xiphophorus maculatus]	Zinc finger protein 26 OS=Mus musculus GN=Zfp26 PE=2 SV=2
evm.model.000113F_arrow_pilon.43	T-box	turquoise	box A	As-mT [Halocynthia roretzi]	Brachyury protein homolog OS=Patiria pectinifera GN=Bra PE=2 SV=1
evm.model.000114F_arrow_pilon.19	zf-C2H2	turquoise	box A	Zinc finger protein 729, partial [Bos mutus]	Zinc finger protein 567 OS=Homo sapiens GN=ZNF567 PE=1 SV=3
evm.model.000114F_arrow_pilon.20	zf-C2H2	turquoise	box A	PREDICTED: kelch domain-containing protein 1-like [Ciona intestinalis]	Zinc finger protein 567 OS=Homo sapiens GN=ZNF567 PE=1 SV=3
evm.model.000114F_arrow_pilon.33	zf-C2H2	magenta	box D	PREDICTED: zinc finger protein 91-like [Acyrthosiphon pisum]	Zinc finger protein 26 OS=Mus musculus GN=Zfp26 PE=2 SV=2
evm.model.000114F_arrow_pilon.34	zf-C2H2	turquoise	box A	PREDICTED: zinc finger protein 239-like, partial [Bison bison bison]	Zinc finger protein 45 OS=Homo sapiens GN=ZNF45 PE=2 SV=2
evm.model.000115F_arrow_pilon.16	zf-C2H2	magenta	box D	PREDICTED: zinc finger protein OZF-like [Crassostrea gigas]	Zinc finger protein 112 OS=Mus musculus GN=Znf112 PE=2 SV=2
evm.model.000115F_arrow_pilon.17	Ets	turquoise	box A	Ets transcription factor [Halocynthia roretzi]	Protein c-ets-1-B (Fragment) OS=Xenopus laevis GN=ets1-b PE=2 SV=1
evm.model.000115F_arrow_pilon.19	CBFD_NFYB_HMF	yellow	box B	PREDICTED: histone H2AX [Fundulus heteroclitus]	Histone H2AX OS=Xenopus laevis GN=h2afx PE=1 SV=3
evm.model.000115F_arrow_pilon.26	HMG_box	turquoise	box A	PREDICTED: LOW QUALITY PROTEIN: WD repeat and HMG-box DNA-binding protein 1-like [Ciona intestinalis]	WD repeat and HMG-box DNA-binding protein 1 OS=Mus musculus GN=Wdhd1 PE=1 SV=2
evm.model.000115F_arrow_pilon.27	Homeodomain	black	box B	transcription factor protein [Ciona intestinalis]	Homeobox protein goosecoid OS=Drosophila melanogaster GN=Gsc PE=2 SV=1
evm.model.000116F_arrow_pilon.15	Homeodomain	brown	box C	PREDICTED: homeobox protein Hox-A9a [Ciona intestinalis]	Visual system homeobox 1 OS=Mus musculus GN=Vsx1 PE=2 SV=1
evm.model.000117F_arrow_pilon.23	Ets	turquoise	box A	PREDICTED: uncharacterized protein LOC778594 [Ciona intestinalis]	ETS domain-containing transcription factor ERF OS=Mus musculus GN=Erf PE=2 SV=1
evm.model.000117F_arrow_pilon.33	Pou	turquoise	box A	PREDICTED: POU domain, class 2, transcription factor 3 isoform X3 [Ciona intestinalis]	POU domain, class 2, transcription factor 1 (Fragment) OS=Rattus norvegicus GN=Pou2f1 PE=2 SV=2
evm.model.000117F_arrow_pilon.39	zf-C2H2	magenta	box D	PREDICTED: putative nuclease HARBI1 [Acyrthosiphon pisum]	Zinc finger protein 658 OS=Homo sapiens GN=ZNF658 PE=2 SV=2
evm.model.000118F_arrow_pilon.41	bHLH	blue	box A	PREDICTED: SREB transcription factor isoform X1 [Saccoglossus kowalevskii]	Sterol regulatory element-binding protein 1 OS=Mus musculus GN=Srebf1 PE=1 SV=4
evm.model.000118F_arrow_pilon.42	zf-C2H2	turquoise	box A	zinc finger protein [Ciona intestinalis]	Krueppel-like factor 8 OS=Homo sapiens GN=KLF8 PE=1 SV=2
evm.model.000118F_arrow_pilon.48	Homeodomain	brown	box C	homeodomain protein Six3/6 [Halocynthia roretzi]	Homeobox protein SIX6 OS=Gallus gallus GN=SIX6 PE=2 SV=1
evm.model.000118F_arrow_pilon.49	Homeodomain	brown	box C	homeodomain protein Six3/6 [Halocynthia roretzi]	Homeobox protein SIX6 OS=Homo sapiens GN=SIX6 PE=1 SV=2
evm.model.000118F_arrow_pilon.54	MBD	yellow	box B	PREDICTED: histone-lysine N-methyltransferase SETDB1-like [Ciona intestinalis]	Histone-lysine N-methyltransferase SETDB1-B OS=Danio rerio GN=setdb1b PE=2 SV=2
evm.model.000119F_arrow_pilon.22	DM	brown	box C	DMRT4 [Pinctada fucata]	Doublesex- and mab-3-related transcription factor A2 OS=Xenopus tropicalis GN=dmrta2 PE=2 SV=1
evm.model.000119F_arrow_pilon.59	HMG_box	turquoise	box A	PREDICTED: protein polybromo-1 [Ciona intestinalis]	Protein polybromo-1 OS=Homo sapiens GN=PBRM1 PE=1 SV=1
evm.model.000119F_arrow_pilon.60	Forkhead box	yellow	box B	transcription factor protein [Ciona intestinalis]	Forkhead box protein P4 OS=Homo sapiens GN=FOXP4 PE=1 SV=1
evm.model.000121F_arrow_pilon.10	Hormone_recep	turquoise	box A	retinoid X receptor [Polyandrocarpa misakiensis]	Retinoic acid receptor RXR-alpha-B OS=Danio rerio GN=rxrab PE=2 SV=1
evm.model.000123F_arrow_pilon.16	zf-C2H2	pink	box E	Histone-lysine N-methyltransferase PRDM9 [Crassostrea gigas]	Histone-lysine N-methyltransferase PRDM9 OS=Mus musculus GN=Prdm9 PE=1 SV=2
evm.model.000124F_arrow_pilon.7	bHLH	red	box B	neuronal acetylcholine receptor subunit non-alpha-3-like precursor [Ciona intestinalis]	Neuronal acetylcholine receptor subunit non-alpha-3 OS=Carassius auratus PE=2 SV=1
evm.model.000125F_arrow_pilon.14	Myb_DNA-binding	blue	box E	PREDICTED: nuclear receptor corepressor 2 [Ciona intestinalis]	Nuclear receptor corepressor 2 OS=Mus musculus GN=Ncor2 PE=1 SV=3
evm.model.000126F_arrow_pilon.18	T-box	brown	box C	T-box transcription factor protein [Ciona intestinalis]	T-box transcription factor TBX2 OS=Homo sapiens GN=TBX2 PE=1 SV=3
evm.model.000127F_arrow_pilon.31	Homeodomain	turquoise	box A	PREDICTED: DC-STAMP domain-containing protein 1 [Tribolium castaneum]	DC-STAMP domain-containing protein 1 OS=Homo sapiens GN=DCST1 PE=2 SV=1
evm.model.000127F_arrow_pilon.41	CUT	blue	box E	PREDICTED: protein CASP-like [Ciona intestinalis]	Protein CASP OS=Pongo abelii GN=CUTL1 PE=2 SV=1
evm.model.000128F_arrow_pilon.20	bHLH	red		hairy enhancer of split related [Platynereis dumerilii]	Hairy/enhancer-of-split related with YRPW motif protein 1 OS=Xenopus tropicalis GN=hey1 PE=2 SV=1
evm.model.000128F_arrow_pilon.47	bHLH	brown	box C	PREDICTED: uncharacterized protein LOC778739 [Ciona intestinalis]	Helix-loop-helix protein 13 OS=Caenorhabditis elegans GN=hlh-13 PE=2 SV=1
evm.model.000128F_arrow_pilon.48	bHLH	brown	box C	PREDICTED: helix-loop-helix protein 13-like [Phaethon lepturus]	Helix-loop-helix protein 13 OS=Caenorhabditis elegans GN=hlh-13 PE=2 SV=1
evm.model.000129F_arrow_pilon.44	BTD	turquoise	box A	RBP-Jkappa protein [Halocynthia roretzi]	Suppressor of hairless homolog OS=Halocynthia roretzi GN=RBP-JK PE=2 SV=1
evm.model.000129F_arrow_pilon.8	HSF_DNA-binding	turquoise	box A	HSF protein [Ciona intestinalis]	Heat shock factor protein 1 OS=Mus musculus GN=Hsf1 PE=1 SV=2
evm.model.000131F_arrow_pilon.20	bZIP_2	turquoise	box A	PREDICTED: uncharacterized protein LOC102221048 [Xiphophorus maculatus]	Nuclear factor interleukin-3-regulated protein OS=Xenopus laevis GN=nfil3 PE=2 SV=1
evm.model.000134F_arrow_pilon.47	Hormone_recep	yellow	box B	nuclear receptor [Ciona intestinalis]	Hepatocyte nuclear factor 4-beta OS=Xenopus laevis GN=hnf4b PE=2 SV=1
evm.model.000136F_arrow_pilon.50	P53	turquoise	box A	PREDICTED: E3 ubiquitin-protein ligase FANCL [Ciona intestinalis]	E3 ubiquitin-protein ligase FANCL OS=Homo sapiens GN=FANCL PE=1 SV=2
evm.model.000137F_arrow_pilon.5	bHLH	pink	box E	orphan basic helix-loop-helix factor Kotato [Ciona savignyi]	\
evm.model.000137F_arrow_pilon.6	bHLH	brown	box C	twist-like protein [Halocynthia roretzi]	\
evm.model.000138F_arrow_pilon.20.1	SRF-TF	blue		transcription factor protein [Ciona intestinalis]	Serum response factor (Fragment) OS=Gallus gallus GN=SRF PE=2 SV=1
evm.model.000139F_arrow_pilon.13	zf-C2H2	black	box B	PREDICTED: zinc finger and BTB domain-containing protein 44 [Ciona intestinalis]	Zinc finger and BTB domain-containing protein 44 OS=Xenopus tropicalis GN=zbtb44 PE=2 SV=1
evm.model.000139F_arrow_pilon.21	Ets	yellow	box B	transcription factor protein [Ciona intestinalis]	Protein c-ets-2-A OS=Xenopus laevis GN=ets2-a PE=2 SV=2
evm.model.000143F_arrow_pilon.13	T-box	brown	box C	PREDICTED: LOW QUALITY PROTEIN: T-box transcription factor TBX18-like, partial [Eurypyga helias]	T-box transcription factor TBX18 OS=Mus musculus GN=Tbx18 PE=1 SV=1
evm.model.000143F_arrow_pilon.14	T-box	brown	box C	T-box transcription factor Ci-Tbx15/18/22 [Ciona intestinalis]	T-box transcription factor TBX18 OS=Homo sapiens GN=TBX18 PE=2 SV=3
evm.model.000143F_arrow_pilon.39	T-box	magenta	box D	RecName: Full=T-box-containing protein 2; AltName: Full=AS-T2 [Halocynthia roretzi]	T-box-containing protein 2 OS=Halocynthia roretzi GN=T2 PE=2 SV=1
evm.model.000143F_arrow_pilon.40	T-box	pink	box E	RecName: Full=T-box-containing protein 2; AltName: Full=AS-T2 [Halocynthia roretzi]	T-box-containing protein 2 OS=Halocynthia roretzi GN=T2 PE=2 SV=1
evm.model.000144F_arrow_pilon.14	ARID	blue	box E	PREDICTED: AT-rich interactive domain-containing protein 1A-like [Ciona intestinalis]	AT-rich interactive domain-containing protein 1B OS=Homo sapiens GN=ARID1B PE=1 SV=2
evm.model.000144F_arrow_pilon.5	zf-BED	turquoise	box A	unnamed protein product [Oncorhynchus mykiss]	\
evm.model.000146F_arrow_pilon.17	MH1	turquoise	box A	HrSmad1/5 [Halocynthia roretzi]	Mothers against decapentaplegic homolog 1 OS=Bos taurus GN=SMAD1 PE=2 SV=1
evm.model.000146F_arrow_pilon.22	zf-LITAF-like	pink	box E	lipopolysaccharide-induced tumor necrosis factor-alpha factor homolog [Ictalurus punctatus]	Lipopolysaccharide-induced tumor necrosis factor-alpha factor homolog OS=Xenopus tropicalis GN=litaf PE=2 SV=1
evm.model.000146F_arrow_pilon.23	THAP	turquoise	box A	Histone H4 [Larimichthys crocea]	Histone H4 OS=Styela plicata PE=3 SV=3
evm.model.000146F_arrow_pilon.43	TAFH	black	box B	PREDICTED: LOW QUALITY PROTEIN: protein CBFA2T2-like [Chlamydotis macqueenii]	Protein CBFA2T2 OS=Xenopus laevis GN=cbfa2t2 PE=2 SV=2
evm.model.000147F_arrow_pilon.15	CUT	brown	box C	HrHNF-6 [Halocynthia roretzi]	One cut domain family member 2 OS=Homo sapiens GN=ONECUT2 PE=2 SV=2
evm.model.000148F_arrow_pilon.17	THAP	green	box B	PREDICTED: uncharacterized protein LOC103909393 isoform X1 [Danio rerio]	THAP domain-containing protein 2 OS=Mus musculus GN=Thap2 PE=2 SV=1
evm.model.000151F_arrow_pilon.6	zf-C2H2	blue	box D	PREDICTED: zinc finger protein ZF(C2H2)-132 isoform X1 [Ciona intestinalis]	Zinc finger and BTB domain-containing protein 7A OS=Rattus norvegicus GN=Zbtb7a PE=2 SV=1
evm.model.000152F_arrow_pilon.57	Homeodomain	turquoise	box A	transcription factor protein [Ciona intestinalis]	Homeobox protein SEBOX OS=Mus musculus GN=Sebox PE=2 SV=2
evm.model.000152F_arrow_pilon.58	Homeodomain	blue	box E	PREDICTED: protein FAM166B-like [Crassostrea gigas]	Homeobox protein H17 (Fragment) OS=Apis mellifera PE=3 SV=1
evm.model.000157F_arrow_pilon.11	HMG_box	turquoise	box A	hypothetical protein BRAFLDRAFT_130806 [Branchiostoma floridae]	Non-histone protein 10 OS=Saccharomyces cerevisiae (strain ATCC 204508 / S288c) GN=NHP10 PE=1 SV=1
evm.model.000157F_arrow_pilon.15	zf-C2H2	red	box B	unnamed protein product [Oikopleura dioica]	Zinc finger protein 629 OS=Homo sapiens GN=ZNF629 PE=1 SV=2
evm.model.000157F_arrow_pilon.24	SRF-TF	turquoise	box A	z	\
evm.model.000157F_arrow_pilon.26	THAP	turquoise	box A	PREDICTED: THAP domain-containing protein 2-like [Acyrthosiphon pisum]	THAP domain-containing protein 2 OS=Homo sapiens GN=THAP2 PE=1 SV=1
evm.model.000160F_arrow_pilon.30	bHLH	turquoise	box A	transcription factor protein [Ciona intestinalis]	Transcription factor XE1.1 (Fragment) OS=Xenopus laevis PE=2 SV=1
evm.model.000160F_arrow_pilon.39	zf-C2H2	black	box A	zinc finger protein [Ciona intestinalis]	Zinc finger protein 341 OS=Homo sapiens GN=ZNF341 PE=1 SV=2
evm.model.000161F_arrow_pilon.6	HMG_box	black	box B	HMG transcription factor SoxB2 [Ciona intestinalis]	Transcription factor Sox-14 OS=Xenopus laevis GN=sox14 PE=2 SV=1
evm.model.000162F_arrow_pilon.14	zf-C2H2	turquoise	box A	PREDICTED: zinc finger protein Pegasus [Ciona intestinalis]	Zinc finger protein Pegasus OS=Danio rerio GN=ikzf5 PE=2 SV=1
evm.model.000162F_arrow_pilon.19	Homeodomain	pink	box E	hypothetical protein CAPTEDRAFT_99648, partial [Capitella teleta]	Homeobox protein orthopedia OS=Lytechinus variegatus GN=Otp PE=2 SV=1
evm.model.000162F_arrow_pilon.33	bHLH	blue	box D	hairy E(SPL) like bHLH transcription factor [Halocynthia roretzi]	Protein deadpan OS=Drosophila melanogaster GN=dpn PE=1 SV=2
evm.model.000163F_arrow_pilon.19	IRF	black	box B	PREDICTED: interferon regulatory factor 1 [Dipodomys ordii]	Interferon regulatory factor 1 OS=Rattus norvegicus GN=Irf1 PE=2 SV=1
evm.model.000163F_arrow_pilon.37	IRF	black	box B	interferon regulatory factor like protein [Ciona intestinalis]	Interferon regulatory factor 4 OS=Homo sapiens GN=IRF4 PE=1 SV=1
evm.model.000163F_arrow_pilon.38	bZIP_1	black	box B	transcription factor protein [Ciona intestinalis]	Transcription factor AP-1 OS=Coturnix coturnix japonica GN=JUN PE=2 SV=1
evm.model.000166F_arrow_pilon.15	zf-C2H2	turquoise	box A	PREDICTED: zinc finger protein 709-like, partial [Erinaceus europaeus]	Zinc finger protein 782 OS=Homo sapiens GN=ZNF782 PE=2 SV=1
evm.model.000166F_arrow_pilon.52	Homeodomain	brown	box C	transcription factor protein [Ciona intestinalis]	Hematopoietically-expressed homeobox protein hhex OS=Xenopus laevis GN=hhex PE=2 SV=1
evm.model.000166F_arrow_pilon.55	T-box	magenta	box D	T-box transcription factor Ci-Tbx6a [Ciona intestinalis]	T-box-containing protein 2 OS=Halocynthia roretzi GN=T2 PE=2 SV=1
evm.model.000166F_arrow_pilon.9	E2F_TDP	pink	box E	transcription factor protein [Ciona intestinalis]	Transcription factor Dp-1 OS=Homo sapiens GN=TFDP1 PE=1 SV=1
evm.model.000168F_arrow_pilon.31	TIG	brown	box C	PREDICTED: transcription factor protein isoform X1 [Ciona intestinalis]	Transcription factor COE3 OS=Mus musculus GN=Ebf3 PE=2 SV=1
evm.model.000168F_arrow_pilon.42	CBFD_NFYB_HMF	turquoise	box A	PREDICTED: nuclear transcription factor Y subunit gamma [Ciona intestinalis]	Nuclear transcription factor Y subunit gamma OS=Bos taurus GN=NFYC PE=2 SV=1
evm.model.000171F_arrow_pilon.2	Forkhead box	turquoise	box A	PREDICTED: forkhead box protein J1 [Chaetura pelagica]	Forkhead box protein J1 OS=Homo sapiens GN=FOXJ1 PE=2 SV=3
evm.model.000172F_arrow_pilon.8	SAND	turquoise	box A	PREDICTED: uncharacterized protein LOC580152 [Strongylocentrotus purpuratus]	Glucocorticoid modulatory element-binding protein 1 OS=Bos taurus GN=GMEB1 PE=2 SV=1
evm.model.000178F_arrow_pilon.27	Forkhead box	brown	box C	transcription factor protein [Ciona intestinalis]	Forkhead activin signal transducer 3 OS=Xenopus laevis GN=fast3 PE=1 SV=1
evm.model.000179F_arrow_pilon.12	zf-C2H2	magenta	box D	zinc finger protein [Ciona intestinalis]	Transcription factor Sp9 OS=Xenopus tropicalis GN=sp9 PE=2 SV=1
evm.model.000182F_arrow_pilon.10	bHLH	brown	box C	PREDICTED: protein lyl-1 [Ciona intestinalis]	Protein atonal homolog 7 OS=Gallus gallus GN=ATOH7 PE=1 SV=2
evm.model.000187F_arrow_pilon.37.1	bZIP_1	black	box B	transcription factor protein [Ciona intestinalis]	Cyclic AMP-dependent transcription factor ATF-7 OS=Mus musculus GN=Atf7 PE=2 SV=1
evm.model.000188F_arrow_pilon.1	TIG	turquoise	box A	PREDICTED: fibrocystin-L [Larimichthys crocea]	Fibrocystin-L OS=Homo sapiens GN=PKHD1L1 PE=2 SV=2
evm.model.000190F_arrow_pilon.2	bHLH	brown	box C	transcription factor protein [Ciona intestinalis]	Neurogenin-1 OS=Danio rerio GN=neurog1 PE=2 SV=1
evm.model.000193F_arrow_pilon.39	zf-C4	brown	box C	VDR-a-like nuclear receptor, partial [Botryllus schlosseri]	Vitamin D3 receptor B OS=Danio rerio GN=vdrb PE=2 SV=2
evm.model.000194F_arrow_pilon.26	zf-C4	black	box B	nuclear receptor [Ciona intestinalis]	Nuclear receptor subfamily 4 group A member 2 OS=Bos taurus GN=NR4A2 PE=2 SV=1
evm.model.000197F_arrow_pilon.2	zf-C4	magenta	box D	liver X receptor [Halocynthia roretzi]	Oxysterols receptor LXR-alpha OS=Mus musculus GN=Nr1h3 PE=1 SV=3
evm.model.000198F_arrow_pilon.29	Forkhead box	brown	box E	FoxDb [Halocynthia roretzi]	Fork head domain-containing protein FD3 OS=Drosophila melanogaster GN=fd59A PE=2 SV=2
evm.model.000199F_arrow_pilon.10 (ScHox13)	Homeodomain	brown	box C	homeobox transcription factor Hox13 [Ciona intestinalis]	Homeobox protein Hox-D12 OS=Mus musculus GN=Hoxd12 PE=2 SV=2
evm.model.000199F_arrow_pilon.11	Homeodomain	yellow	box B	PREDICTED: distal-less isoform X1 [Ciona intestinalis]	Homeobox protein Dlx1a OS=Danio rerio GN=dlx1a PE=2 SV=1
evm.model.000199F_arrow_pilon.8 (ScHox10)	Homeodomain	brown	box C	homeobox protein, partial [Styela clava]	Homeobox protein Hox-D10 (Fragment) OS=Gallus gallus GN=HOXD10 PE=2 SV=2
evm.model.000199F_arrow_pilon.9 (ScHox12)	Homeodomain	pink	box E	PREDICTED: homeobox protein Hox-C12a-like [Esox lucius]	Homeobox protein Hox-C12a OS=Takifugu rubripes GN=hoxc12a PE=3 SV=1
evm.model.000200F_arrow_pilon.45	Homeodomain	blue	box E	PREDICTED: homeobox protein MSH-B [Ciona intestinalis]	Homeobox protein ceh-9 OS=Caenorhabditis elegans GN=ceh-9 PE=3 SV=2
evm.model.000201F_arrow_pilon.15	HTH_psq	green		PREDICTED: uncharacterized protein LOC753896 [Strongylocentrotus purpuratus]	\
evm.model.000201F_arrow_pilon.4	zf-C2H2	turquoise	box A	PREDICTED: myoneurin [Ciona intestinalis]	Zinc finger protein 226 OS=Homo sapiens GN=ZNF226 PE=2 SV=2
evm.model.000202F_arrow_pilon.8	CTF_NFI	turquoise	box A	PREDICTED: nuclear factor 1 X-type [Ciona intestinalis]	Nuclear factor 1 A-type OS=Homo sapiens GN=NFIA PE=1 SV=2
evm.model.000204F_arrow_pilon.1	THAP	black		THAP domain-containing protein 1 [Crassostrea gigas]	THAP domain-containing protein 10 OS=Homo sapiens GN=THAP10 PE=1 SV=1
evm.model.000204F_arrow_pilon.28	TIG	turquoise	box A	PREDICTED: fibrocystin-L [Fundulus heteroclitus]	Fibrocystin-L OS=Homo sapiens GN=PKHD1L1 PE=2 SV=2
evm.model.000205F_arrow_pilon.30	zf-C2H2	pink	box D	PREDICTED: zinc finger protein isoform X1 [Ciona intestinalis]	Zinc finger protein 286A OS=Homo sapiens GN=ZNF286A PE=1 SV=1
evm.model.000208F_arrow_pilon.30	PC4	magenta	box D	PREDICTED: activated RNA polymerase II transcriptional coactivator p15-like [Ciona intestinalis]	Activated RNA polymerase II transcriptional coactivator p15 OS=Gallus gallus GN=SUB1 PE=2 SV=1
evm.model.000212F_arrow_pilon.29	zf-C2H2	blue	box E	Wilms tumor protein-like protein, partial [Lampea lactea]	Wilms tumor protein homolog B OS=Xenopus laevis GN=wt1-b PE=2 SV=1
evm.model.000212F_arrow_pilon.32	bHLH	pink	box E	transcription factor protein [Ciona intestinalis]	Helix-loop-helix protein 4 OS=Caenorhabditis elegans GN=hlh-4 PE=3 SV=1
evm.model.000212F_arrow_pilon.9	E2F_TDP	turquoise	box D	transcription factor protein [Ciona intestinalis]	Transcription factor E2F2 OS=Mus musculus GN=E2f2 PE=1 SV=2
evm.model.000217F_arrow_pilon.21	zf-LITAF-like	turquoise	box A	PREDICTED: cell death-inducing p53-target protein 1 homolog isoform X2 [Crassostrea gigas]	Lipopolysaccharide-induced tumor necrosis factor-alpha factor homolog OS=Gallus gallus GN=LITAF PE=2 SV=1
evm.model.000217F_arrow_pilon.23	zf-LITAF-like	brown	box B	lipopolysaccharide-induced TNF factor 6 [Mytilus galloprovincialis]	Lipopolysaccharide-induced tumor necrosis factor-alpha factor homolog OS=Mus musculus GN=Litaf PE=1 SV=1
evm.model.000218F_arrow_pilon.17	zf-C2H2	turquoise	box A	PREDICTED: zinc finger protein 646-like [Cricetulus griseus]	Zinc finger protein 91 OS=Homo sapiens GN=ZNF91 PE=2 SV=2
evm.model.000218F_arrow_pilon.18	zf-C2H2	turquoise	box A	PRDM9 zinc finger domain protein, partial [Pan troglodytes]	Zinc finger protein 568 OS=Homo sapiens GN=ZNF568 PE=2 SV=2
evm.model.000218F_arrow_pilon.22	THAP	pink	box E	PREDICTED: uncharacterized protein LOC104266544 [Ciona intestinalis]	\
evm.model.000222F_arrow_pilon.2	Homeodomain	blue	box D	transcription factor protein [Ciona intestinalis]	Homeobox protein DLL homolog OS=Branchiostoma floridae PE=2 SV=1
evm.model.000222F_arrow_pilon.3	Homeodomain	yellow	box B	distal-less [Ciona intestinalis]	Homeobox protein DLX-6 OS=Mus musculus GN=Dlx6 PE=2 SV=3
evm.model.000222F_arrow_pilon.36	zf-C4	yellow	box B	PREDICTED: retinoic acid receptor beta isoform X3 [Chelonia mydas]	Retinoic acid receptor alpha OS=Notophthalmus viridescens GN=RARA PE=2 SV=1
evm.model.000224F_arrow_pilon.30	zf-C4	red	box B	PREDICTED: nuclear receptor subfamily 2 group E member 1 [Callorhinchus milii]	Nuclear receptor subfamily 2 group E member 1 OS=Mus musculus GN=Nr2e1 PE=1 SV=1
evm.model.000225F_arrow_pilon.4	bHLH	blue	box A	transcription factor protein [Ciona intestinalis]	Aryl hydrocarbon receptor OS=Mus musculus molossinus GN=Ahr PE=2 SV=1
evm.model.000227F_arrow_pilon.21	Myb_DNA-binding	turquoise	box A	hypothetical protein S7711_06509 [Stachybotrys chartarum IBT 7711]	telomere-associated protein 1 OS=Yarrowia lipolytica (strain CLIB 122 / E 150) GN=TAY1 PE=1 SV=1
evm.model.000227F_arrow_pilon.23	zf-C2H2	brown	box C	Zinc finger protein 41 [Crassostrea gigas]	Zinc finger protein 112 OS=Mus musculus GN=Znf112 PE=2 SV=2
evm.model.000227F_arrow_pilon.25	Forkhead box	red	box B	Foxn4L protein [Lethenteron camtschaticum]	Forkhead box protein N4 OS=Xenopus laevis GN=foxn4 PE=2 SV=1
evm.model.000228F_arrow_pilon.4	bHLH	yellow	box B	PREDICTED: myoblast determination protein 1 homolog [Ciona intestinalis]	Factor in the germline alpha OS=Mus musculus GN=Figla PE=2 SV=1
evm.model.000231F_arrow_pilon.37	zf-C2H2	turquoise	box A	PREDICTED: zinc finger protein 501-like [Orycteropus afer afer]	Zinc finger protein 527 OS=Homo sapiens GN=ZNF527 PE=2 SV=2
evm.model.000231F_arrow_pilon.9	CBFB_NFYA	turquoise	box A	transcription factor protein [Ciona intestinalis]	Nuclear transcription factor Y subunit alpha OS=Mus musculus GN=Nfya PE=1 SV=2
evm.model.000236F_arrow_pilon.23	zf-LITAF-like	blue	box A	lipopolysaccharide induced TNF-alpha factor [Haliotis discus discus]	Lipopolysaccharide-induced tumor necrosis factor-alpha factor homolog OS=Rattus norvegicus GN=Litaf PE=2 SV=1
evm.model.000239F_arrow_pilon.23	Tub	brown	box C	PREDICTED: tubby-related protein 3-like [Ciona intestinalis]	Tubby protein homolog OS=Homo sapiens GN=TUB PE=1 SV=1
evm.model.000239F_arrow_pilon.6.1	CSD	magenta	box D	PREDICTED: cold shock domain-containing protein E1-like [Ciona intestinalis]	Cold shock domain-containing protein E1 OS=Rattus norvegicus GN=Csde1 PE=2 SV=1
evm.model.000241F_arrow_pilon.6	MBD	turquoise	box A	PREDICTED: methyl-CpG-binding domain protein 2-like [Ciona intestinalis]	Methyl-CpG-binding domain protein 2 OS=Homo sapiens GN=MBD2 PE=1 SV=1
evm.model.000245F_arrow_pilon.19.1	Homeodomain	magenta	box D	LIM homeodomain protein Hr-Lhx3 b-form [Halocynthia roretzi]	LIM/homeobox protein Lhx3 OS=Halocynthia roretzi GN=LHX3 PE=2 SV=2
evm.model.000251F_arrow_pilon.15	zf-C2H2	turquoise	box A	PREDICTED: gastrula zinc finger protein XlCGF57.1-like, partial [Danio rerio]	Zinc finger protein 709 OS=Homo sapiens GN=ZNF709 PE=2 SV=1
evm.model.000251F_arrow_pilon.16	zf-C2H2	turquoise	box A	PREDICTED: zinc finger protein 646-like [Cricetulus griseus]	Zinc finger protein 709 OS=Homo sapiens GN=ZNF709 PE=2 SV=1
evm.model.000251F_arrow_pilon.17	zf-C2H2	turquoise	box A	hypothetical protein BRAFLDRAFT_223126 [Branchiostoma floridae]	Oocyte zinc finger protein XlCOF6 (Fragment) OS=Xenopus laevis PE=3 SV=1
evm.model.000251F_arrow_pilon.18	zf-C2H2	turquoise	box A	Zinc finger protein 709, partial [Heterocephalus glaber]	Zinc finger protein 436 OS=Mus musculus GN=Znf436 PE=2 SV=1
evm.model.000251F_arrow_pilon.19	zf-C2H2	magenta	box D	PRDM9, partial [Mus musculus castaneus]	Histone-lysine N-methyltransferase PRDM9 OS=Rattus norvegicus GN=Prdm9 PE=3 SV=1
evm.model.000251F_arrow_pilon.20	zf-C2H2	magenta	box D	PREDICTED: zinc finger protein 791-like [Nannospalax galili]	Zinc finger protein 709 OS=Homo sapiens GN=ZNF709 PE=2 SV=1
evm.model.000251F_arrow_pilon.21	zf-C2H2	turquoise	box A	PR domain zinc finger protein 9, partial [Pan troglodytes troglodytes]	Zinc finger protein 300 OS=Homo sapiens GN=ZNF300 PE=1 SV=1
evm.model.000251F_arrow_pilon.24	THAP	pink	box E	THAP domain-containing protein 9, partial [Stegodyphus mimosarum]	THAP domain-containing protein 2 OS=Mus musculus GN=Thap2 PE=2 SV=1
evm.model.000253F_arrow_pilon.29	GCFC	turquoise	box A	PREDICTED: PAX3- and PAX7-binding protein 1-like [Ciona intestinalis]	PAX3- and PAX7-binding protein 1 OS=Homo sapiens GN=PAXBP1 PE=1 SV=2
evm.model.000253F_arrow_pilon.30	HMG_box	turquoise	box A	mitochondrial transcription factor a [Polyandrocarpa misakiensis]	Transcription factor A, mitochondrial OS=Homo sapiens GN=TFAM PE=1 SV=1
evm.model.000253F_arrow_pilon.36.1	PAX	turquoise	box A	transcription factor protein [Ciona intestinalis]	Paired box protein Pax-8 (Fragment) OS=Xenopus tropicalis GN=pax8 PE=2 SV=2
evm.model.000255F_arrow_pilon.11.1	Runt	black	box B	runt-related transcription factor, partial [Botryllus schlosseri]	Runt-related transcription factor 1 OS=Homo sapiens GN=RUNX1 PE=1 SV=3
evm.model.000258F_arrow_pilon.1	IRF	turquoise	box A	PREDICTED: interferon regulatory factor like protein isoform X1 [Ciona intestinalis]	Interferon regulatory factor 1 OS=Homo sapiens GN=IRF1 PE=1 SV=2
evm.model.000258F_arrow_pilon.10	zf-C2H2	turquoise	box A	PREDICTED: mucosa-associated lymphoid tissue lymphoma translocation protein 1-like [Ciona intestinalis]	Mucosa-associated lymphoid tissue lymphoma translocation protein 1 OS=Homo sapiens GN=MALT1 PE=1 SV=1
evm.model.000258F_arrow_pilon.22	Forkhead box	black	box B	PREDICTED: transcription factor protein isoform X1 [Ciona intestinalis]	Fork head domain transcription factor slp1 OS=Drosophila melanogaster GN=slp1 PE=2 SV=1
evm.model.000259F_arrow_pilon.29	Pou	brown	box C	class IV POU protein [Herdmania curvata]	POU domain, class 4, transcription factor 3 OS=Mus musculus GN=Pou4f3 PE=2 SV=2
evm.model.000260F_arrow_pilon.20	Forkhead box	green	box B	PREDICTED: forkhead box protein Q1 [Chrysochloris asiatica]	Forkhead box protein Q1 OS=Rattus norvegicus GN=Foxq1 PE=1 SV=3
evm.model.000266F_arrow_pilon.4	TSC22	turquoise	box A	TSC22 protein [Ciona intestinalis]	TSC22 domain family protein 2 OS=Homo sapiens GN=TSC22D2 PE=1 SV=3
evm.model.000268F_arrow_pilon.21	MBD	brown	box C	PREDICTED: bromodomain adjacent to zinc finger domain protein 2B [Ciona intestinalis]	Bromodomain adjacent to zinc finger domain protein 2B OS=Homo sapiens GN=BAZ2B PE=1 SV=3
evm.model.000268F_arrow_pilon.26	NCU-G1	turquoise	box A	PREDICTED: ras GTPase-activating protein-binding protein 2 [Ciona intestinalis]	Ras GTPase-activating protein-binding protein 2 OS=Pongo abelii GN=G3BP2 PE=2 SV=1
evm.model.000268F_arrow_pilon.27	GATA	turquoise	box A	GATAa protein [Ciona intestinalis]	GATA-binding factor 5-B OS=Xenopus laevis GN=gata5-b PE=2 SV=1
evm.model.000268F_arrow_pilon.4	zf-BED	pink	box E	PREDICTED: uncharacterized protein LOC105678007 isoform X2 [Linepithema humile]	\
evm.model.000269F_arrow_pilon.14	HMG_box	brown	box C	PREDICTED: transcription factor SOX-6 [Orycteropus afer afer]	Transcription factor SOX-6 OS=Pongo abelii GN=SOX6 PE=2 SV=1
evm.model.000275F_arrow_pilon.32	CP2	turquoise	box A	PREDICTED: transcription factor CP2-like [Ciona intestinalis]	Upstream-binding protein 1 OS=Homo sapiens GN=UBP1 PE=1 SV=1
evm.model.000275F_arrow_pilon.39	Homeodomain	turquoise	box A	HrPET-2 [Halocynthia roretzi]	Ceramide synthase 6 OS=Homo sapiens GN=CERS6 PE=1 SV=1
evm.model.000277F_arrow_pilon.23	bHLH	brown	box C	transcription factor protein [Ciona intestinalis]	Transcription factor HES-4-B OS=Xenopus laevis GN=hes4-b PE=1 SV=1
evm.model.000277F_arrow_pilon.9	CSD	turquoise	box A	Y-box protein 1/2/3 [Ciona intestinalis]	Y-box factor homolog OS=Aplysia californica PE=2 SV=1
evm.model.000278F_arrow_pilon.13	zf-C2H2	yellow	box B	zinc finger protein [Ciona intestinalis]	Zinc finger protein GLIS3 OS=Mus musculus GN=Glis3 PE=2 SV=2
evm.model.000278F_arrow_pilon.7	Ets	yellow	box B	hypothetical protein BRAFLDRAFT_231930 [Branchiostoma floridae]	Transcription factor PU.1 OS=Homo sapiens GN=SPI1 PE=1 SV=2
evm.model.000286F_arrow_pilon.31	bHLH	turquoise	box A	microphthalmia associated trancription factor [Halocynthia roretzi]	Transcription factor E3 OS=Mus musculus GN=Tfe3 PE=1 SV=2
evm.model.000290F_arrow_pilon.3	zf-C2H2	turquoise	box A	PREDICTED: zinc finger protein 266-like [Octodon degus]	Zinc finger protein 846 OS=Homo sapiens GN=ZNF846 PE=1 SV=2
evm.model.000290F_arrow_pilon.9	CP2	black	box B	PREDICTED: grainyhead-like protein 2 homolog [Ciona intestinalis]	Grainyhead-like protein 2 homolog OS=Mus musculus GN=Grhl2 PE=2 SV=1
evm.model.000294F_arrow_pilon.1	zf-C2H2	turquoise	box A	Zinc finger protein 726, partial [Stegodyphus mimosarum]	Zinc finger protein 479 OS=Homo sapiens GN=ZNF479 PE=2 SV=1
evm.model.000294F_arrow_pilon.14	zf-C2H2	turquoise	box A	PREDICTED: gastrula zinc finger protein XlCGF57.1-like isoform X3 [Poecilia formosa]	Gastrula zinc finger protein XlCGF57.1 (Fragment) OS=Xenopus laevis PE=3 SV=1
evm.model.000294F_arrow_pilon.15	zf-C2H2	turquoise	box A	PREDICTED: zinc finger protein 729-like [Bison bison bison]	Zinc finger protein 850 OS=Homo sapiens GN=ZNF850 PE=3 SV=2
evm.model.000296F_arrow_pilon.20	Homeodomain	pink	box E	PREDICTED: motor neuron and pancreas homeobox protein 1-like [Notothenia coriiceps]	Motor neuron and pancreas homeobox protein 1 OS=Homo sapiens GN=MNX1 PE=1 SV=3
evm.model.000298F_arrow_pilon.5	HMG_box	turquoise	box A	Cs-tcf [Ciona savignyi]	Transcription factor 7-like 2 OS=Homo sapiens GN=TCF7L2 PE=1 SV=2
evm.model.000302F_arrow_pilon.12	zf-C4	brown	box C	nuclear receptor [Ciona intestinalis]	Nuclear receptor subfamily 4 group A member 3 OS=Homo sapiens GN=NR4A3 PE=1 SV=3
evm.model.000302F_arrow_pilon.21	Homeodomain			PREDICTED: homeobox protein notochord-like [Callorhinchus milii]	Homeobox protein not2 OS=Xenopus laevis GN=not2 PE=2 SV=1
evm.model.000307F_arrow_pilon.12	bHLH	turquoise	box A	bHLH transcription factor HAND [Ciona savignyi]	Heart- and neural crest derivatives-expressed protein 2 OS=Rattus norvegicus GN=Hand2 PE=2 SV=1
evm.model.000307F_arrow_pilon.17	Homeodomain	brown	box C	predicted protein [Nematostella vectensis]	Homeobox protein MOX-1 OS=Danio rerio GN=meox1 PE=2 SV=1
evm.model.000309F_arrow_pilon.2	zf-BED	pink	box E	PREDICTED: zinc finger BED domain-containing protein 1-like [Amphimedon queenslandica]	Zinc finger BED domain-containing protein 1 OS=Homo sapiens GN=ZBED1 PE=1 SV=1
evm.model.000311F_arrow_pilon.4	bZIP_1	black	box B	transcription factor protein [Ciona intestinalis]	Cyclic AMP-responsive element-binding protein 3-like protein 3 OS=Homo sapiens GN=CREB3L3 PE=1 SV=2
evm.model.000313F_arrow_pilon.25	CBFD_NFYB_HMF	magenta	box D	PREDICTED: histone H2B 1.1-like [Xenopus (Silurana) tropicalis]	Histone H2B 1.2 OS=Xenopus laevis PE=1 SV=2
evm.model.000324F_arrow_pilon.13	MH1	turquoise	box A	Hrsmad2/3 [Halocynthia roretzi]	Mothers against decapentaplegic homolog 2 OS=Danio rerio GN=smad2 PE=2 SV=1
evm.model.000325F_arrow_pilon.11	HTH_psq	brown	box E	PREDICTED: uncharacterized protein LOC101237424 [Hydra vulgaris]	\
evm.model.000325F_arrow_pilon.21	bHLH	turquoise	box A	PREDICTED: uncharacterized protein LOC100186742 [Ciona intestinalis]	Spermatogenesis- and oogenesis-specific basic helix-loop-helix-containing protein 2 OS=Homo sapiens GN=SOHLH2 PE=2 SV=2
evm.model.000329F_arrow_pilon.3	Homeodomain	brown	box C	PREDICTED: short stature homeobox protein [Geospiza fortis]	Short stature homeobox protein OS=Homo sapiens GN=SHOX PE=1 SV=1
evm.model.000330F_arrow_pilon.31	Forkhead box	red	box B	transcription factor protein [Ciona intestinalis]	Forkhead box protein I2-B OS=Xenopus laevis GN=foxi2-b PE=2 SV=2
evm.model.000330F_arrow_pilon.32	Forkhead box	red	box B	forkhead box protein I homolog protein, partial [Botryllus schlosseri]	Forkhead box protein I1-B OS=Xenopus laevis GN=foxi1-b PE=2 SV=1
evm.model.000330F_arrow_pilon.33	Forkhead box	brown	box C	PREDICTED: forkhead box protein I2 [Elephantulus edwardii]	Forkhead box protein I1-ema OS=Xenopus tropicalis GN=foxi1e PE=2 SV=1
evm.model.000331F_arrow_pilon.9	bHLH	black	box B	PREDICTED: neuronal PAS domain-containing protein 4-like [Ciona intestinalis]	Neuronal PAS domain-containing protein 4 OS=Mus musculus GN=Npas4 PE=1 SV=1
evm.model.000335F_arrow_pilon.1	BTD	yellow	box E	PREDICTED: recombining binding protein suppressor of hairless-like [Ciona intestinalis]	Recombining binding protein suppressor of hairless OS=Bos taurus GN=RBPJ PE=2 SV=1
evm.model.000347F_arrow_pilon.3	zf-C2H2	yellow	box B	PREDICTED: zinc finger protein ZF(C2H2)-80 isoform X1 [Ciona intestinalis]	B-cell lymphoma/leukemia 11B OS=Homo sapiens GN=BCL11B PE=1 SV=1
evm.model.000347F_arrow_pilon.9	zf-C2H2	turquoise	box A	hypothetical protein CAPTEDRAFT_220320 [Capitella teleta]	Ras-responsive element-binding protein 1 OS=Gallus gallus GN=RREB1 PE=2 SV=2
evm.model.000348F_arrow_pilon.13	bHLH	black	box B	PREDICTED: max-like protein X [Pelodiscus sinensis]	Max-like protein X OS=Mus musculus GN=Mlx PE=1 SV=1
evm.model.000354F_arrow_pilon.35	bHLH	blue		Transcription factor 24, partial [Stegodyphus mimosarum]	Transcription factor 24 OS=Homo sapiens GN=TCF24 PE=3 SV=3
evm.model.000356F_arrow_pilon.10	zf-C2H2	turquoise	box A	zinc finger protein Macho-1 [Halocynthia roretzi]	Zinc finger protein ZIC 3 OS=Xenopus laevis GN=zic3 PE=2 SV=3
evm.model.000361F_arrow_pilon.12	bHLH	brown	box C	transcription factor protein [Ciona intestinalis]	Transcription factor HES-1 OS=Xenopus tropicalis GN=hes1 PE=2 SV=1
evm.model.000362F_arrow_pilon.14	Forkhead box	turquoise	box A	transcription factor protein [Ciona intestinalis]	Forkhead box protein M1 OS=Mus musculus GN=Foxm1 PE=1 SV=2
evm.model.000365F_arrow_pilon.10	Homeodomain	brown	box C	Rx, partial [Oikopleura dioica]	Retinal homeobox protein Rx2 OS=Gallus gallus GN=RX2 PE=2 SV=1
evm.model.000365F_arrow_pilon.3	zf-C2H2	blue	box E	PREDICTED: transcription factor Sp5-like [Ciona intestinalis]	Transcription factor Sp4 OS=Homo sapiens GN=SP4 PE=1 SV=2
evm.model.000371F_arrow_pilon.10	zf-C2HC	turquoise	box A	PREDICTED: lethal(3)malignant brain tumor-like protein 3 [Buceros rhinoceros silvestris]	Lethal(3)malignant brain tumor-like protein 3 OS=Homo sapiens GN=L3MBTL3 PE=1 SV=2
evm.model.000371F_arrow_pilon.25	CBFD_NFYB_HMF	pink	box E	PREDICTED: histone H2B-like [Ciona intestinalis]	Histone H2B 1/2 OS=Danio rerio GN=zgc:112234 PE=2 SV=3
evm.model.000371F_arrow_pilon.8	zf-C2HC	blue		PREDICTED: lethal(3)malignant brain tumor-like protein 3 [Astyanax mexicanus]	Lethal(3)malignant brain tumor-like protein 4 OS=Homo sapiens GN=L3MBTL4 PE=1 SV=2
evm.model.000371F_arrow_pilon.9	zf-C2H2	turquoise	box A	zinc finger protein isoform 2 [Ciona intestinalis]	D-beta-hydroxybutyrate dehydrogenase, mitochondrial OS=Bos taurus GN=BDH1 PE=1 SV=2
evm.model.000379F_arrow_pilon.11	CSD	brown	box C	MULTISPECIES: cold-shock protein [Vibrio]	Cold shock-like protein CspA OS=Shewanella violacea (strain JCM 10179 / CIP 106290 / LMG 19151 / DSS12) GN=cspA PE=2 SV=1
evm.model.000379F_arrow_pilon.12	CSD	red	box B	PREDICTED: uncharacterized protein LOC105353816 [Oryzias latipes]	Cold shock protein CspV OS=Vibrio cholerae serotype O1 (strain ATCC 39315 / El Tor Inaba N16961) GN=cspV PE=2 SV=1
evm.model.000379F_arrow_pilon.14	CSD	blue		cold-shock protein [Geobacter uraniireducens]	Cold shock-like protein CspLA OS=Listeria monocytogenes serovar 1/2a (strain ATCC BAA-679 / EGD-e) GN=cspLA PE=1 SV=1
evm.model.000379F_arrow_pilon.15	CSD	yellow	box B	cold-shock protein [Nocardia jiangxiensis]	Cold shock-like protein CspA OS=Shewanella violacea (strain JCM 10179 / CIP 106290 / LMG 19151 / DSS12) GN=cspA PE=2 SV=1
evm.model.000383F_arrow_pilon.1	Forkhead box	brown	box C	brain factor 1 [Saccoglossus kowalevskii]	Forkhead box protein G1 OS=Xenopus laevis GN=foxg1 PE=2 SV=1
evm.model.000384F_arrow_pilon.17	Homeodomain	blue	box D	homeobox protein Otx [Herdmania curvata]	Homeobox protein OTX1 B OS=Danio rerio GN=otx1b PE=2 SV=1
evm.model.000387F_arrow_pilon.18	zf-C4	green	box C	unnamed protein product [Oncorhynchus mykiss]	Nuclear receptor subfamily 1 group D member 2 OS=Homo sapiens GN=NR1D2 PE=1 SV=3
evm.model.000387F_arrow_pilon.2	CSRNP_N	pink	box E	PREDICTED: cysteine/serine-rich nuclear protein 1 [Ciona intestinalis]	Cysteine/serine-rich nuclear protein 2 OS=Homo sapiens GN=CSRNP2 PE=1 SV=1
evm.model.000390F_arrow_pilon.6	zf-C2H2	pink	box E	TPA: zinc finger protein [Ciona intestinalis]	Sal-like protein 1 OS=Homo sapiens GN=SALL1 PE=1 SV=2
evm.model.000393F_arrow_pilon.18	HMG_box	pink	box E	transcription factor protein [Ciona intestinalis]	High mobility group protein B1 OS=Gallus gallus GN=HMGB1 PE=1 SV=1
evm.model.000393F_arrow_pilon.31	zf-C2H2	blue	box A	PREDICTED: LOW QUALITY PROTEIN: zinc finger protein 236 [Anolis carolinensis]	Zinc finger protein 236 OS=Homo sapiens GN=ZNF236 PE=2 SV=2
evm.model.000393F_arrow_pilon.39	Forkhead box	brown	box C	transcription factor protein [Ciona intestinalis]	Forkhead box protein F1-B OS=Xenopus laevis GN=foxf1-b PE=2 SV=1
evm.model.000396F_arrow_pilon.14	zf-C2H2	magenta	box D	PREDICTED: zinc finger protein 665-like isoform X3 [Esox lucius]	Zinc finger protein 420 OS=Bos taurus GN=ZNF420 PE=2 SV=1
evm.model.000396F_arrow_pilon.15	THAP	pink	box C	PREDICTED: THAP domain-containing protein 6-like [Crassostrea gigas]	\
evm.model.000396F_arrow_pilon.16	zf-C2H2	magenta	box D	PREDICTED: zinc finger protein 846 [Mandrillus leucophaeus]	Zinc finger protein 846 OS=Homo sapiens GN=ZNF846 PE=1 SV=2
evm.model.000396F_arrow_pilon.17	zf-C2H2	pink	box E	PREDICTED: zinc finger protein 26-like isoform X3 [Oryzias latipes]	Zinc finger protein 846 OS=Homo sapiens GN=ZNF846 PE=1 SV=2
evm.model.000396F_arrow_pilon.19	zf-C2H2	blue	box A	PREDICTED: zinc finger protein 271-like [Acyrthosiphon pisum]	Zinc finger protein 26 OS=Mus musculus GN=Zfp26 PE=2 SV=2
evm.model.000396F_arrow_pilon.29	zf-C2H2	turquoise	box A	PREDICTED: LOW QUALITY PROTEIN: zinc finger protein 420-like, partial [Cricetulus griseus]	Zinc finger protein 234 OS=Homo sapiens GN=ZNF234 PE=2 SV=3
evm.model.000398F_arrow_pilon.10	PAX	brown	box C	HrPax-258 [Halocynthia roretzi]	Paired box protein Pax-5 OS=Homo sapiens GN=PAX5 PE=1 SV=1
evm.model.000398F_arrow_pilon.2	THAP	brown	box C	PREDICTED: THAP domain-containing protein 2-like [Clupea harengus]	THAP domain-containing protein 2 OS=Mus musculus GN=Thap2 PE=2 SV=1
evm.model.000404F_arrow_pilon.18	bHLH	turquoise	box A	bHLH transcription factor MAD [Molgula tectiformis]	Max dimerization protein 1 OS=Mus musculus GN=Mxd1 PE=1 SV=2
evm.model.000405F_arrow_pilon.13	HMG_box	turquoise	box A	PREDICTED: transcription factor protein isoform X1 [Ciona intestinalis]	Nucleolar transcription factor 1 OS=Homo sapiens GN=UBTF PE=1 SV=1
evm.model.000407F_arrow_pilon.8	zf-C2H2	turquoise	box A	Zinc finger protein s11-6 [Mus musculus]	Zinc finger protein 98 OS=Homo sapiens GN=ZNF98 PE=2 SV=4
evm.model.000430F_arrow_pilon.17	zf-C2H2			PREDICTED: zinc finger protein 583-like [Bombyx mori]	Zinc finger protein 121 OS=Homo sapiens GN=ZNF121 PE=3 SV=2
evm.model.000435F_arrow_pilon.10	HTH_psq	blue	box D	PREDICTED: nucleolar RNA helicase 2 [Ciona intestinalis]	Nucleolar RNA helicase 2 OS=Homo sapiens GN=DDX21 PE=1 SV=5
evm.model.000436F_arrow_pilon.12	zf-C2H2	red	box B	Ci-pem4 [Ciona intestinalis]	Krueppel-like factor 11 OS=Mus musculus GN=Klf11 PE=2 SV=3
evm.model.000446F_arrow_pilon.25	zf-C2H2	black	box A	PREDICTED: zinc finger protein 236 [Ciona intestinalis]	Zinc finger protein 536 OS=Homo sapiens GN=ZNF536 PE=1 SV=3
evm.model.000459F_arrow_pilon.10	zf-C2H2	green	box B	PREDICTED: zinc finger protein 239-like, partial [Mus musculus]	Krueppel-related zinc finger protein 1 OS=Homo sapiens GN=HKR1 PE=2 SV=4
evm.model.000459F_arrow_pilon.12	zf-C2H2	blue	box D	PREDICTED: zinc finger protein 431-like, partial [Cricetulus griseus]	Zinc finger protein 568 OS=Homo sapiens GN=ZNF568 PE=2 SV=2
evm.model.000459F_arrow_pilon.4	zf-C2H2	turquoise	box A	PREDICTED: zinc finger protein 431-like [Octodon degus]	Zinc finger protein 700 OS=Homo sapiens GN=ZNF700 PE=2 SV=1
evm.model.000459F_arrow_pilon.5	zf-C2H2	yellow	box B	PREDICTED: zinc finger protein 14-like [Fukomys damarensis]	Zinc finger protein 850 OS=Homo sapiens GN=ZNF850 PE=3 SV=2
evm.model.000461F_arrow_pilon.6	zf-BED	brown	box C	TPA: zinc finger protein [Ciona intestinalis]	Zinc finger BED domain-containing protein 4 OS=Homo sapiens GN=ZBED4 PE=1 SV=2
evm.model.000462F_arrow_pilon.10	GATA	turquoise	box A	PREDICTED: transcription factor GATA-6-like [Myotis davidii]	Transcription factor GATA-4 OS=Homo sapiens GN=GATA4 PE=1 SV=2
evm.model.000465F_arrow_pilon.5	Homeodomain	green	box B	PREDICTED: homeobox protein unc-4 homolog, partial [Ciona intestinalis]	Homeobox protein unc-4 homolog OS=Danio rerio GN=uncx PE=2 SV=2
evm.model.000469F_arrow_pilon.2	zf-C2H2	magenta	box A	PREDICTED: gastrula zinc finger protein XlCGF7.1-like [Fundulus heteroclitus]	Zinc finger protein 782 OS=Homo sapiens GN=ZNF782 PE=2 SV=1
evm.model.000470F_arrow_pilon.9	zf-C2H2	blue	box A	PREDICTED: zinc finger protein 709-like [Echinops telfairi]	Zinc finger protein 841 OS=Homo sapiens GN=ZNF841 PE=2 SV=1
evm.model.000472F_arrow_pilon.17	THAP	brown	box C	PREDICTED: uncharacterized protein LOC105850768, partial [Hydra vulgaris]	\
evm.model.000479F_arrow_pilon.10	Homeodomain	yellow	box B	transcription factor protein [Ciona intestinalis]	Homeobox protein Nkx-2.6 OS=Homo sapiens GN=NKX2-6 PE=1 SV=1
evm.model.000482F_arrow_pilon.17	zf-BED	pink	box D	PREDICTED: uncharacterized protein LOC100369872 [Saccoglossus kowalevskii]	Zinc finger BED domain-containing protein 1 OS=Homo sapiens GN=ZBED1 PE=1 SV=1
evm.model.000485F_arrow_pilon.17	zf-C2H2	turquoise	box A	PRDM9 zinc finger domain protein, partial [Pan troglodytes]	Zinc finger protein 420 OS=Bos taurus GN=ZNF420 PE=2 SV=1
evm.model.000492F_arrow_pilon.10	STAT_bind	yellow	box B	STAT-b protein [Ciona intestinalis]	Signal transducer and activator of transcription 5B OS=Homo sapiens GN=STAT5B PE=1 SV=2
evm.model.000492F_arrow_pilon.4	bHLH	black	box B	PREDICTED: max-binding protein MNT isoform X2 [Cynoglossus semilaevis]	Max-binding protein MNT OS=Xenopus laevis GN=mnt PE=2 SV=1
evm.model.000495F_arrow_pilon.11	zf-C2H2	magenta	box D	PREDICTED: zinc finger protein OZF-like, partial [Fundulus heteroclitus]	Zinc finger protein ZFMSA12A OS=Micropterus salmoides PE=2 SV=1
evm.model.000497F_arrow_pilon.8	bZIP_1	brown	box E	transcription factor protein [Ciona intestinalis]	Cyclic AMP-responsive element-binding protein 3-like protein 2 OS=Danio rerio GN=creb3l2 PE=2 SV=1
evm.model.000498F_arrow_pilon.4	Homeodomain	yellow	box B	PREDICTED: transcription factor LBX2 [Dasypus novemcinctus]	Transcription factor LBX2 OS=Mus musculus GN=Lbx2 PE=2 SV=1
evm.model.000499F_arrow_pilon.21	DM	turquoise	box A	PREDICTED: doublesex- and mab-3-related transcription factor A2-like [Ciona intestinalis]	Doublesex- and mab-3-related transcription factor A2 OS=Xenopus tropicalis GN=dmrta2 PE=2 SV=1
evm.model.000500F_arrow_pilon.12	Homeodomain	turquoise	box A	homeodomain protein Six4/5 [Halocynthia roretzi]	Homeobox protein SIX4 OS=Mus musculus GN=Six4 PE=1 SV=1
evm.model.000500F_arrow_pilon.3	zf-BED	pink	box E	PREDICTED: uncharacterized protein LOC101850037 [Aplysia californica]	Zinc finger BED domain-containing protein 1 OS=Homo sapiens GN=ZBED1 PE=1 SV=1
evm.model.000506F_arrow_pilon.3	Homeodomain	brown	box C	PREDICTED: uncharacterized protein LOC100180227 [Ciona intestinalis]	Homeobox protein BarH-like 1 (Fragment) OS=Gallus gallus GN=BARX1 PE=2 SV=1
evm.model.000518F_arrow_pilon.11	zf-C2H2	turquoise	box A	PREDICTED: zinc finger protein 800-like [Python bivittatus]	Zinc finger protein 800 OS=Homo sapiens GN=ZNF800 PE=1 SV=1
evm.model.000519F_arrow_pilon.1	TSC22	turquoise	box A	TSC22 protein [Ciona intestinalis]	TSC22 domain family protein 2 OS=Homo sapiens GN=TSC22D2 PE=1 SV=3
evm.model.000521F_arrow_pilon.16	zf-C2H2			unnamed protein product [Oncorhynchus mykiss]	Zinc finger and BTB domain-containing protein 17 OS=Homo sapiens GN=ZBTB17 PE=1 SV=3
evm.model.000521F_arrow_pilon.17	zf-C2H2			PREDICTED: zinc finger protein 665-like isoform X3 [Esox lucius]	Zinc finger protein 121 OS=Homo sapiens GN=ZNF121 PE=3 SV=2
evm.model.000524F_arrow_pilon.12	Homeodomain	green	box C	Evx [Herdmania curvata]	Homeobox protein XHOX-3 OS=Xenopus laevis GN=xhox3 PE=2 SV=1
evm.model.000526F_arrow_pilon.1	CBF_beta	green		core-binding factor, b subunit [Ciona intestinalis]	Core-binding factor subunit beta OS=Mus musculus GN=Cbfb PE=1 SV=1
evm.model.000540F_arrow_pilon.16	AF-4	turquoise	box A	PREDICTED: AF4/FMR2 family member 4 [Ciona intestinalis]	AF4/FMR2 family member 3 OS=Homo sapiens GN=AFF3 PE=1 SV=2
evm.model.000542F_arrow_pilon.1	zf-C2H2	black	box B	zinc finger protein ZF(C2H2)-132 [Ciona intestinalis]	Krueppel-like factor 15 OS=Mus musculus GN=Klf15 PE=1 SV=1
evm.model.000542F_arrow_pilon.5	Nrf1_DNA-binding	turquoise	box A	PREDICTED: DNA-binding protein P3A2-like [Ciona intestinalis]	DNA-binding protein P3A2 OS=Strongylocentrotus purpuratus PE=1 SV=1
evm.model.000549F_arrow_pilon.11	zf-C2H2	turquoise	box A	PREDICTED: zinc finger protein 568-like isoform X1 [Oreochromis niloticus]	Zinc finger protein 45 OS=Homo sapiens GN=ZNF45 PE=2 SV=2
evm.model.000549F_arrow_pilon.3	zf-C2H2	turquoise	box A	hypothetical protein LOTGIDRAFT_165475 [Lottia gigantea]	Zinc finger protein 85 OS=Homo sapiens GN=ZNF85 PE=1 SV=3
evm.model.000549F_arrow_pilon.9	zf-C2H2	turquoise	box A	PREDICTED: LOW QUALITY PROTEIN: gastrula zinc finger protein xFG20-1-like [Diaphorina citri]	Zinc finger and SCAN domain-containing protein 10 OS=Mus musculus GN=Zscan10 PE=1 SV=2
evm.model.000553F_arrow_pilon.13	Ets	pink	box D	Elk protein [Ciona intestinalis]	ETS domain-containing protein Elk-1 OS=Mus musculus GN=Elk1 PE=2 SV=3
evm.model.000562F_arrow_pilon.5	zf-C2H2	magenta	box D	PREDICTED: zinc finger protein 235-like [Haplochromis burtoni]	Zinc finger protein 626 OS=Homo sapiens GN=ZNF626 PE=2 SV=2
evm.model.000564F_arrow_pilon.2	zf-C2H2	turquoise	box A	zinc finger protein ZF(C2H2)-124 [Ciona intestinalis]	Zinc finger protein 836 OS=Homo sapiens GN=ZNF836 PE=2 SV=2
evm.model.000564F_arrow_pilon.21	CBFD_NFYB_HMF	blue	box A	PREDICTED: uncharacterized protein LOC100186645 [Ciona intestinalis]	Dr1-associated corepressor OS=Homo sapiens GN=DRAP1 PE=1 SV=3
evm.model.000565F_arrow_pilon.16	RHD_DNA_binding	yellow	box B	NFkB protein [Ciona intestinalis]	Nuclear factor NF-kappa-B p105 subunit OS=Mus musculus GN=Nfkb1 PE=1 SV=2
evm.model.000565F_arrow_pilon.17	RHD_DNA_binding	black	box B	NFkB protein [Branchiostoma belcheri tsingtauense]	Nuclear factor NF-kappa-B p105 subunit OS=Mus musculus GN=Nfkb1 PE=1 SV=2
evm.model.000566F_arrow_pilon.3	CBFD_NFYB_HMF	turquoise	box A	PREDICTED: nuclear transcription factor Y subunit beta-like [Lepisosteus oculatus]	Nuclear transcription factor Y subunit beta OS=Rattus norvegicus GN=Nfyb PE=1 SV=1
evm.model.000597F_arrow_pilon.16	T-box	yellow	box B	T-box transcription factor [Ciona intestinalis]	T-box transcription factor TBX1-B OS=Xenopus laevis GN=tbx1-b PE=2 SV=1
evm.model.000603F_arrow_pilon.4	HTH_psq	green	box E	PREDICTED: uncharacterized protein LOC100569183 [Acyrthosiphon pisum]	Pogo transposable element with KRAB domain OS=Homo sapiens GN=POGK PE=1 SV=2
evm.model.000605F_arrow_pilon.15	Myb_DNA-binding			PREDICTED: DNA mismatch repair protein Mlh1-like [Ciona intestinalis]	DNA mismatch repair protein Mlh1 OS=Homo sapiens GN=MLH1 PE=1 SV=1
evm.model.000605F_arrow_pilon.8	THAP	brown	box C	transposase [Glyptapanteles indiensis]	Transposable element P transposase OS=Drosophila melanogaster GN=T PE=1 SV=2
evm.model.000610F_arrow_pilon.1 (ScHox1)	Homeodomain	brown	box C	HrHox-1 [Halocynthia roretzi]	Homeobox protein Hox-A1 OS=Heterodontus francisci GN=HOXA1 PE=3 SV=1
evm.model.000610F_arrow_pilon.2	bZIP_1	turquoise	box A	PREDICTED: transcription factor Ci-CREB/ATF-c isoform X3 [Ciona intestinalis]	Cyclic AMP-responsive element-binding protein 1 OS=Rattus norvegicus GN=Creb1 PE=1 SV=1
evm.model.000616F_arrow_pilon.8	P53	yellow	box B	transcription factor protein [Ciona intestinalis]	Tumor protein p73 OS=Chlorocebus aethiops GN=TP73 PE=2 SV=1
evm.model.000620F_arrow_pilon.5	Forkhead box	turquoise	box A	transcription factor protein [Ciona intestinalis]	Forkhead box protein J3 OS=Homo sapiens GN=FOXJ3 PE=1 SV=2
evm.model.000624F_arrow_pilon.12	PAX	pink	box E	Pax-37 [Halocynthia roretzi]	Paired box protein Pax-3-B OS=Xenopus laevis GN=pax3-b PE=2 SV=2
evm.model.000631F_arrow_pilon.3	PAX	brown	box C	PREDICTED: zinc finger MYM-type protein 1-like [Stegastes partitus]	Paired box protein Pax-5 OS=Homo sapiens GN=PAX5 PE=1 SV=1
evm.model.000637F_arrow_pilon.4	Homeodomain	brown	box D	PREDICTED: homeobox protein BarH-like 1b [Ciona intestinalis]	Homeobox protein BarH-like 1b OS=Gallus gallus GN=BARX1B PE=2 SV=1
evm.model.000643F_arrow_pilon.10	Homeodomain	brown	box C	PREDICTED: homeobox-containing protein 1 [Ciona intestinalis]	Homeobox-containing protein 1 OS=Mus musculus GN=Hmbox1 PE=2 SV=1
evm.model.000644F_arrow_pilon.8.2	bZIP_2	black	box B	transcription factor protein [Ciona intestinalis]	\
evm.model.000651F_arrow_pilon.11.1	TF_AP-2	blue	box D	transcription factor AP-2 [Halocynthia roretzi]	Transcription factor AP-2-beta OS=Homo sapiens GN=TFAP2B PE=1 SV=2
evm.model.000652F_arrow_pilon.10	bHLH	brown	box C	PREDICTED: uncharacterized protein LOC778686 [Ciona intestinalis]	Protein atonal homolog 8 OS=Danio rerio GN=atoh8 PE=2 SV=1
evm.model.000674F_arrow_pilon.10	HMG_box	turquoise	box A	PREDICTED: protein maelstrom 2-like [Ciona intestinalis]	Protein maelstrom homolog OS=Xenopus tropicalis GN=mael PE=2 SV=1
evm.model.000675F_arrow_pilon.4	zf-C2H2	turquoise	box A	PREDICTED: zinc finger protein isoform X1 [Ciona intestinalis]	Zinc finger and BTB domain-containing protein 24 OS=Homo sapiens GN=ZBTB24 PE=1 SV=2
evm.model.000676F_arrow_pilon.2	zf-BED	brown	box C	TPA: zinc finger protein [Ciona intestinalis]	Zinc finger BED domain-containing protein 4 OS=Homo sapiens GN=ZBED4 PE=1 SV=2
evm.model.000686F_arrow_pilon.9	Forkhead box	pink	box E	winged helix/forkhead transcription factor FoxC [Branchiostoma floridae]	Forkhead box C1-B OS=Danio rerio GN=foxc1b PE=2 SV=1
evm.model.000713F_arrow_pilon.10	MH1	turquoise	box A	Hrsmad4 [Halocynthia roretzi]	Mothers against decapentaplegic homolog 4 OS=Rattus norvegicus GN=Smad4 PE=1 SV=1
evm.model.000713F_arrow_pilon.5	zf-C2H2	blue	box A	PREDICTED: zinc finger protein 420 [Ciona intestinalis]	Zinc finger protein 226 OS=Homo sapiens GN=ZNF226 PE=2 SV=2
evm.model.000736F_arrow_pilon.11	Homeodomain	brown	box C	transcription factor protein [Ciona intestinalis]	Iroquois-class homeodomain protein IRX-6 OS=Homo sapiens GN=IRX6 PE=2 SV=3
evm.model.000738F_arrow_pilon.3	CTF_NFI	turquoise	box A	PREDICTED: nuclear factor 1 X-type [Ciona intestinalis]	Nuclear factor 1 A-type OS=Homo sapiens GN=NFIA PE=1 SV=2
evm.model.000751F_arrow_pilon.9	bHLH	turquoise	box A	orphan basic helix-loop-helix factor NoTlc [Ciona savignyi]	Heart- and neural crest derivatives-expressed protein 2 OS=Rattus norvegicus GN=Hand2 PE=2 SV=1
evm.model.000763F_arrow_pilon.17	zf-C2H2	magenta	box D	Histone-lysine N-methyltransferase PRDM9 [Crassostrea gigas]	Zinc finger protein 1 homolog OS=Homo sapiens GN=ZFP1 PE=2 SV=2
evm.model.000763F_arrow_pilon.9	THAP	black	box B	PREDICTED: uncharacterized protein LOC100181874 [Ciona intestinalis]	\
evm.model.000765F_arrow_pilon.1	zf-BED	pink	box E	PREDICTED: zinc finger BED domain-containing protein 1-like [Astyanax mexicanus]	Zinc finger BED domain-containing protein 4 OS=Mus musculus GN=Zbed4 PE=2 SV=1
evm.model.000791F_arrow_pilon.8	zf-C2H2	pink	box E	PREDICTED: zinc finger E-box-binding homeobox 1-like isoform X1 [Callorhinchus milii]	Zinc finger E-box-binding homeobox 1 OS=Gallus gallus GN=ZEB1 PE=2 SV=1
evm.model.000820F_arrow_pilon.6	Homeodomain	brown	box B	diencephalon/mesencephalon homeobox [Saccoglossus kowalevskii]	Diencephalon/mesencephalon homeobox protein 1-B OS=Danio rerio GN=dmbx1b PE=2 SV=1
evm.model.000822F_arrow_pilon.3	zf-C2H2	brown	box C	PREDICTED: putative mediator of RNA polymerase II transcription subunit 12 [Ciona intestinalis]	Protein PF14_0175 OS=Plasmodium falciparum (isolate 3D7) GN=PF14_0175 PE=3 SV=1
evm.model.000870F_arrow_pilon.6	zf-BED	blue	box E	unnamed protein product [Oncorhynchus mykiss]	Zinc finger BED domain-containing protein 1 OS=Homo sapiens GN=ZBED1 PE=1 SV=1
evm.model.000889F_arrow_pilon.8	THAP	green	box B	PREDICTED: THAP domain-containing protein 2-like [Clupea harengus]	THAP domain-containing protein 1 B OS=Xenopus laevis GN=thap1-b PE=2 SV=1
evm.model.000898F_arrow_pilon.8	Myb_DNA-binding	blue	box E	PREDICTED: snRNA-activating protein complex subunit 4 isoform X2 [Larimichthys crocea]	snRNA-activating protein complex subunit 4 OS=Mus musculus GN=Snapc4 PE=2 SV=2
evm.model.000913F_arrow_pilon.1	zf-BED	turquoise	box A	PREDICTED: FGFR1 oncogene partner 2 homolog isoform X3 [Ciona intestinalis]	FGFR1 oncogene partner 2 homolog OS=Xenopus laevis GN=fgfr1op2 PE=2 SV=1
evm.model.000939F_arrow_pilon.2	zf-C2H2	yellow	box B	PREDICTED: zinc finger protein 84-like [Pundamilia nyererei]	Zinc finger protein 233 OS=Homo sapiens GN=ZNF233 PE=2 SV=3
evm.model.000972F_arrow_pilon.2	zf-C2H2	turquoise	box A	hypothetical protein BRAFLDRAFT_120820 [Branchiostoma floridae]	Zinc finger protein 45 OS=Homo sapiens GN=ZNF45 PE=2 SV=2
evm.model.001031F_arrow_pilon.2	IRF-3	yellow	box B	PREDICTED: interferon regulatory factor 6-like [Ciona intestinalis]	Interferon regulatory factor 5 OS=Homo sapiens GN=IRF5 PE=1 SV=2
evm.model.001041F_arrow_pilon.1	GATA	turquoise	box A	PREDICTED: arginine-glutamic acid dipeptide repeats protein-like [Ciona intestinalis]	Arginine-glutamic acid dipeptide repeats protein OS=Homo sapiens GN=RERE PE=1 SV=2
evm.model.001100F_arrow_pilon.5	bHLH	turquoise	box A	MYC associated factor X [Xenopus laevis]	Protein max OS=Homo sapiens GN=MAX PE=1 SV=1
evm.model.001112F_arrow_pilon.7	THAP	brown	box C	PREDICTED: uncharacterized protein LOC100376482 [Saccoglossus kowalevskii]	THAP domain-containing protein 10 OS=Homo sapiens GN=THAP10 PE=1 SV=1
evm.model.001229F_arrow_pilon.3	zf-C2H2	red	box B	zinc finger protein [Ciona intestinalis]	Ikaros family zinc finger protein OS=Oikopleura dioica PE=2 SV=1
evm.model.001315F_arrow_pilon.2	HMG_box	turquoise	box A	PREDICTED: uncharacterized protein LOC100182556 [Ciona intestinalis]	Protein capicua homolog OS=Homo sapiens GN=CIC PE=1 SV=2
a. WGCNA module were classified by WGCNA analysis shown in Fig. 2
b. expression correlation box were classified by expression correlation heat map shown in Fig. 3
