# Supplementary material for: Genome-Wide Identification, Comparison, and Expression Analysis of Transcription Factors in Ascidian Styela clava
Source: Int J Mol Sci. 2021 Apr 21;22(9):4317. doi: 10.3390/ijms22094317 (PMC8122590; doi:10.3390/ijms22094317)
Supplement: Supplementary file 1 [file ijms-22-04317-s001.zip › ijms-1094395 suppl/Suppl. Tables/ijms_tf_manuscript_Supplemental_TableS3.xlsx]

## Sheet: Table S3
Table S3. Pfam IDs of each TF domains
pfam ID	TF domain
PF05110	AF-4
PF02166	Androgen recepter
PF01388	ARID
PF02178	AT hook
PF01586	Basic
PF00651	BTB
PF09270	BTD
PF00170	bZIP 1
PF07716	bZIP 2
PF02045	CBFB NFYA
PF00808	CBFD NFYB HMF
PF03859	CG-1
PF04516	CP2
PF00313	CSD
PF00859	CTF NFI
PF02376	CUT
PF00751	DM
PF02319	E2F TDP
PF00178	Ets
PF04621	ETS PEA3 N
PF00250	Fork head
PF09237	GAGA
PF00320	GATA
PF03615	GCM
PF02155	GCR
PF02946	GTF2I
PF00010	HLH
PF00505	HMG box
PF00046	Homeodomain
PF00104	Hormone recepter
PF05044	HPD
PF00447	HSF DNA-binding
PF05225	HTH psq
PF00605	IRF
PF10401	IRF-3
PF09271	LAG1-DNAbinding
PF01429	MBD
PF03165	MH1
PF00249	Myb DNA-binding
PF01056	Myc N
PF05224	NDT80 PhoG
PF10491	Nrf1 DNA-binding
PF02159	Oest recepter
PF00870	P53
PF00292	PAX
PF03792	PBC
PF00157	Pou
PF02161	Prog receptor
PF02257	RFX DNA binding
PF00554	RHD
PF00853	Runt
PF01342	SAND
PF02023	SCAN
PF06621	SIM C
PF00319	SRF-TF
PF12162	STAT1 TAZ2binding
PF02864	STAT bind
PF01017	STAT alpha
PF02865	STAT int
PF02200	STE
PF00907	T-box
PF07531	TAFH
PF01285	TEA
PF03299	TF AP-2
PF03529	TF Otx
PF05485	THAP
PF01833	TIG
PF01166	TSC22
PF01167	Tub
PF06546	Vert HS TF
PF02892	zf-BED
PF00096	zf-C2H2
PF01530	zf-C2HC
PF00105	zf-C4
PF10601	zf-LITAF-like
PF02891	zf-MIZ
PF01422	zf-NF-X1
PF00172	Zn clus
PF00642	zf-CCCH
PF02229	PC4
PF02312	CBF_beta
PF07842	GCFC
PF09738	LRRFIP
PF15065	NCU-G1
PF16019	CSRNP_N
