# Supplementary material for: Genome-Wide Identification, Comparison, and Expression Analysis of Transcription Factors in Ascidian Styela clava
Source: Int J Mol Sci. 2021 Apr 21;22(9):4317. doi: 10.3390/ijms22094317 (PMC8122590; doi:10.3390/ijms22094317)
Supplement: Supplementary file 1 [file ijms-22-04317-s001.zip › ijms-1094395 suppl/Suppl. Tables/ijms_tf_manuscript_Supplemental_TableS4.xlsx]

## Sheet: Table S4
Table S4. Primer sequence used in RT-qPCR
Gene IDs	Forward primer	Reverse primer
sc18s rRNA	5’CTGAGTGAAGCAGCGAGTGTCTAACCTA3’	5’ GCAAGTCCCTATCCCAATCACGAA 3’
evm.model.000044F_arrow_pilon.69	5’ ATGATGACATTCTGGGCTTCCTTC 3’	5’ CTCATCACCACCTTTTTCAGTGTTCTT 3’
evm.model.000055F_arrow_pilon.36	5’ ATTTGACAACCGCGTATGCTCCC 3’	5’ CCCAAGGCACCGACCGATTCTAT 3’
evm.model.000080F_arrow_pilon.61	5’ TTGGACTGGCCCTTCTGCTTACT 3’	5’ GACTGCATCTTTCACTCTTCTTGCC 3’
evm.model.000163F_arrow_pilon.19	5’ CCCGGATTAGTTTGGTTAGATGAGG 3’	5’ AGTCACGGAAAAGAGCTCCATCG 3’
evm.model.000379F_arrow_pilon.15	5’ AACGGAAAGTCAAGATGTCTCAAGGAA 3’	5’ TTCTTGTATCCGGAGCCTGTTATCG 3’
evm.model.000071F_arrow_pilon.70	5’ CATCGGGAATAGTTACGACAAGGG 3’	5’ GACGAATAAGTATCTGCGGTCTCACG 3’
evm.model.001031F_arrow_pilon.2	5’ CTTGAATGTGACGGTTTGGCG 3’	5’ GACCTTCTTGTTTCTTCGGCTTT 3’
